# Supplementary material for: Cloning and Functional Characterization of Two BTB Genes in the Predatory Mite Metaseiulus occidentalis
Source: PLoS One. 2015 Dec 7;10(12):e0144291. doi: 10.1371/journal.pone.0144291 (PMC4671623; doi:10.1371/journal.pone.0144291)
Supplement: S1 Data — (XLSX) [file pone.0144291.s001.xlsx]

## Sheet: AO BTB1 knockdown
Block Type	96well
Chemistry	SYBR_GREEN
Experiment File Name	D:\Applied Biosystems\StepOne Software v2.2.2\experiments\KW\2015-3-11 apple mo btb1 knockdown.eds
Experiment Run End Time	2015-03-11 12:16:31 PM PDT
Instrument Type	steponeplus
Passive Reference	ROX
Well	Sample Name	Target Name	Task	Reporter	Quencher	RQ	RQ Min	RQ Max	Cт	Cт Mean	Cт SD	ΔCт	ΔCт Mean	ΔCт SE	HK Control ΔCт Mean	HK Control ΔCт SE	ΔΔCт	Automatic Ct Threshold	Ct Threshold	Automatic Baseline	Baseline Start	Baseline End	Efficiency	Tm1	Tm2	Tm3	Comments	BADROX	HIGHSD	NOISE	SPIKE
A1	Con1	actin	UNKNOWN	SYBR	None				21.3426	21.3855	0.136169							TRUE	4.1072	TRUE	3	10	1	85.7302				Y	N	N	N
A2	Con1	actin	UNKNOWN	SYBR	None				21.2759	21.3855	0.136169							TRUE	4.1072	TRUE	3	10	1	85.7302				Y	N	N	N
A3	Con1	actin	UNKNOWN	SYBR	None				21.5379	21.3855	0.136169							TRUE	4.1072	TRUE	3	10	1	85.7287				Y	N	N	N
A4	Con1	gapdh	UNKNOWN	SYBR	None	1	0.830286	1.2044	22.5413	22.6049	0.0973492		1.21942	0.0966416			0	TRUE	4.13955	TRUE	3	12	1	84.685				Y	N	N	N
A5	Con1	gapdh	UNKNOWN	SYBR	None	1	0.830286	1.2044	22.5564	22.6049	0.0973492		1.21942	0.0966416			0	TRUE	4.13955	TRUE	3	12	1	84.9797				Y	N	N	N
A6	Con1	gapdh	UNKNOWN	SYBR	None	1	0.830286	1.2044	22.717	22.6049	0.0973492		1.21942	0.0966416			0	TRUE	4.13955	TRUE	3	12	1	84.8306				Y	N	N	N
A7	Con1	btb1	UNKNOWN	SYBR	None	1	0.836086	1.19605	19.453	19.3628	0.0861322		-2.0227	0.0930245			0	TRUE	1.35888	TRUE	3	10	1	84.3837				Y	N	N	N
A8	Con1	btb1	UNKNOWN	SYBR	None	1	0.836086	1.19605	19.2814	19.3628	0.0861322		-2.0227	0.0930245			0	TRUE	1.35888	TRUE	3	10	1	84.3837				Y	N	N	N
A9	Con1	btb1	UNKNOWN	SYBR	None	1	0.836086	1.19605	19.3539	19.3628	0.0861322		-2.0227	0.0930245			0	TRUE	1.35888	TRUE	3	10	1	84.532				Y	N	N	N
A10	Con1	btb2	UNKNOWN	SYBR	None	1	0.773392	1.293	23.3313	23.4172	0.186937		2.03174	0.133526			0	TRUE	6.31748	TRUE	3	12	1	81.8486				Y	N	Y	Y
A11	Con1	btb2	UNKNOWN	SYBR	None	1	0.773392	1.293	23.2887	23.4172	0.186937		2.03174	0.133526			0	TRUE	6.31748	TRUE	3	12	1	81.4033				Y	N	N	Y
A12	Con1	btb2	UNKNOWN	SYBR	None	1	0.773392	1.293	23.6317	23.4172	0.186937		2.03174	0.133526			0	TRUE	6.31748	TRUE	3	13	1	81.4033				Y	N	N	N
B1	Con2	actin	UNKNOWN	SYBR	None				20.9811	20.9867	0.019264							TRUE	4.1072	TRUE	3	10	1	85.7302				Y	N	N	N
B2	Con2	actin	UNKNOWN	SYBR	None				21.0082	20.9867	0.019264							TRUE	4.1072	TRUE	3	9	1	85.7302				Y	N	N	N
B3	Con2	actin	UNKNOWN	SYBR	None				20.9709	20.9867	0.019264							TRUE	4.1072	TRUE	3	10	1	85.5796				Y	N	N	N
B4	Con2	gapdh	UNKNOWN	SYBR	None	1.04592	0.976857	1.11986	22.0906	22.1414	0.0583836		1.15465	0.0354953			-0.0647697	TRUE	4.13955	TRUE	3	12	1	84.685				Y	N	N	N
B5	Con2	gapdh	UNKNOWN	SYBR	None	1.04592	0.976857	1.11986	22.1284	22.1414	0.0583836		1.15465	0.0354953			-0.0647697	TRUE	4.13955	TRUE	3	11	1	84.8306				Y	N	N	N
B6	Con2	gapdh	UNKNOWN	SYBR	None	1.04592	0.976857	1.11986	22.2051	22.1414	0.0583836		1.15465	0.0354953			-0.0647697	TRUE	4.13955	TRUE	3	12	1	84.8306				Y	N	N	N
B7	Con2	btb1	UNKNOWN	SYBR	None	1.03348	0.903888	1.18164	19.0519	18.9165	0.119033		-2.07021	0.0696179			-0.0475063	TRUE	1.35888	TRUE	3	10	1	84.2346				Y	N	N	N
B8	Con2	btb1	UNKNOWN	SYBR	None	1.03348	0.903888	1.18164	18.8281	18.9165	0.119033		-2.07021	0.0696179			-0.0475063	TRUE	1.35888	TRUE	3	10	1	84.2346				Y	N	N	N
B9	Con2	btb1	UNKNOWN	SYBR	None	1.03348	0.903888	1.18164	18.8696	18.9165	0.119033		-2.07021	0.0696179			-0.0475063	TRUE	1.35888	TRUE	3	9	1	84.532				Y	N	N	N
B10	Con2	btb2	UNKNOWN	SYBR	None	1.15665	1.01442	1.31881	22.8536	22.8085	0.116504		1.82179	0.0681767			-0.209949	TRUE	6.31748	TRUE	3	12	1	81.6995				Y	N	N	Y
B11	Con2	btb2	UNKNOWN	SYBR	None	1.15665	1.01442	1.31881	22.6762	22.8085	0.116504		1.82179	0.0681767			-0.209949	TRUE	6.31748	TRUE	3	12	1	81.4033				Y	N	N	Y
B12	Con2	btb2	UNKNOWN	SYBR	None	1.15665	1.01442	1.31881	22.8957	22.8085	0.116504		1.82179	0.0681767			-0.209949	TRUE	6.31748	TRUE	3	12	1	81.4033				Y	N	N	N
C1	Con3	actin	UNKNOWN	SYBR	None				21.5788	21.5727	0.0205271							TRUE	4.1072	TRUE	3	10	1	85.7302				Y	N	N	N
C2	Con3	actin	UNKNOWN	SYBR	None				21.5896	21.5727	0.0205271							TRUE	4.1072	TRUE	3	10	1	85.581				Y	N	N	N
C3	Con3	actin	UNKNOWN	SYBR	None				21.5499	21.5727	0.0205271							TRUE	4.1072	TRUE	3	10	1	85.4305				Y	N	N	N
C4	Con3	gapdh	UNKNOWN	SYBR	None	1.15568	0.918983	1.45334	22.4512	22.5834	0.205237		1.01067	0.119085			-0.208743	TRUE	4.13955	TRUE	3	12	1	84.685				Y	N	N	N
C5	Con3	gapdh	UNKNOWN	SYBR	None	1.15568	0.918983	1.45334	22.8198	22.5834	0.205237		1.01067	0.119085			-0.208743	TRUE	4.13955	TRUE	3	13	1	84.8306				Y	N	N	N
C6	Con3	gapdh	UNKNOWN	SYBR	None	1.15568	0.918983	1.45334	22.4791	22.5834	0.205237		1.01067	0.119085			-0.208743	TRUE	4.13955	TRUE	3	12	1	84.8306				Y	N	N	N
C7	Con3	btb1	UNKNOWN	SYBR	None	1.07398	0.950658	1.21329	19.4312	19.4471	0.107836		-2.12566	0.0633773			-0.102962	TRUE	1.35888	TRUE	3	11	1	84.2346				Y	N	N	N
C8	Con3	btb1	UNKNOWN	SYBR	None	1.07398	0.950658	1.21329	19.5619	19.4471	0.107836		-2.12566	0.0633773			-0.102962	TRUE	1.35888	TRUE	3	11	1	84.2346				Y	N	N	N
C9	Con3	btb1	UNKNOWN	SYBR	None	1.07398	0.950658	1.21329	19.348	19.4471	0.107836		-2.12566	0.0633773			-0.102962	TRUE	1.35888	TRUE	3	10	1	84.532				Y	N	N	N
C10	Con3	btb2	UNKNOWN	SYBR	None	1.17177	0.944309	1.45403	23.5979	23.3758	0.193153		1.80304	0.112145			-0.228695	TRUE	6.31748	TRUE	3	13	1	81.6995				Y	N	N	Y
C11	Con3	btb2	UNKNOWN	SYBR	None	1.17177	0.944309	1.45403	23.2474	23.3758	0.193153		1.80304	0.112145			-0.228695	TRUE	6.31748	TRUE	3	12	1	81.4033				Y	N	N	Y
C12	Con3	btb2	UNKNOWN	SYBR	None	1.17177	0.944309	1.45403	23.282	23.3758	0.193153		1.80304	0.112145			-0.228695	TRUE	6.31748	TRUE	3	12	1	81.4033				Y	N	N	N
D1	Con4	actin	UNKNOWN	SYBR	None				21.5537	21.6956	0.131973							TRUE	4.1072	TRUE	3	10	1	85.7302				Y	N	N	N
D2	Con4	actin	UNKNOWN	SYBR	None				21.8147	21.6956	0.131973							TRUE	4.1072	TRUE	3	10	1	85.581				Y	N	N	N
D3	Con4	actin	UNKNOWN	SYBR	None				21.7183	21.6956	0.131973							TRUE	4.1072	TRUE	3	10	1	85.4305				Y	N	N	N
D4	Con4	gapdh	UNKNOWN	SYBR	None	1.1348	0.968916	1.3291	22.6766	22.7326	0.0530481		1.03697	0.0821197			-0.182444	TRUE	4.13955	TRUE	3	13	1	84.685				Y	N	N	N
D5	Con4	gapdh	UNKNOWN	SYBR	None	1.1348	0.968916	1.3291	22.739	22.7326	0.0530481		1.03697	0.0821197			-0.182444	TRUE	4.13955	TRUE	3	12	1	84.8306				Y	N	N	N
D6	Con4	gapdh	UNKNOWN	SYBR	None	1.1348	0.968916	1.3291	22.7821	22.7326	0.0530481		1.03697	0.0821197			-0.182444	TRUE	4.13955	TRUE	3	12	1	84.8306				Y	N	N	N
D7	Con4	btb1	UNKNOWN	SYBR	None	1.13555	0.959757	1.34355	19.5585	19.4895	0.0741476		-2.2061	0.087397			-0.183394	TRUE	1.35888	TRUE	3	11	1	84.2346				Y	N	N	N
D8	Con4	btb1	UNKNOWN	SYBR	None	1.13555	0.959757	1.34355	19.4988	19.4895	0.0741476		-2.2061	0.087397			-0.183394	TRUE	1.35888	TRUE	3	11	1	84.2346				Y	N	N	N
D9	Con4	btb1	UNKNOWN	SYBR	None	1.13555	0.959757	1.34355	19.4111	19.4895	0.0741476		-2.2061	0.087397			-0.183394	TRUE	1.35888	TRUE	3	11	1	84.532				Y	N	N	Y
D10	Con4	btb2	UNKNOWN	SYBR	None	1.03591	0.836613	1.28269	23.5234	23.6764	0.139882		1.98083	0.111031			-0.0509052	TRUE	6.31748	TRUE	3	12	1	81.6995				Y	N	N	Y
D11	Con4	btb2	UNKNOWN	SYBR	None	1.03591	0.836613	1.28269	23.7978	23.6764	0.139882		1.98083	0.111031			-0.0509052	TRUE	6.31748	TRUE	3	13	1	81.4033				Y	N	N	Y
D12	Con4	btb2	UNKNOWN	SYBR	None	1.03591	0.836613	1.28269	23.7081	23.6764	0.139882		1.98083	0.111031			-0.0509052	TRUE	6.31748	TRUE	3	13	1	81.4033				Y	N	N	Y
E1	btb1a	actin	UNKNOWN	SYBR	None				21.5599	21.6084	0.0534712							TRUE	4.1072	TRUE	3	10	1	85.7302				Y	N	N	N
E2	btb1a	actin	UNKNOWN	SYBR	None				21.5996	21.6084	0.0534712							TRUE	4.1072	TRUE	3	10	1	85.581				Y	N	N	N
E3	btb1a	actin	UNKNOWN	SYBR	None				21.6658	21.6084	0.0534712							TRUE	4.1072	TRUE	3	10	1	85.4305				Y	N	N	N
E4	btb1a	gapdh	UNKNOWN	SYBR	None	1.15006	1.07433	1.23112	22.6187	22.6261	0.0299868		1.01771	0.0353948			-0.201704	TRUE	4.13955	TRUE	3	13	1	84.5358				Y	N	N	N
E5	btb1a	gapdh	UNKNOWN	SYBR	None	1.15006	1.07433	1.23112	22.6006	22.6261	0.0299868		1.01771	0.0353948			-0.201704	TRUE	4.13955	TRUE	3	12	1	84.8306				Y	N	N	N
E6	btb1a	gapdh	UNKNOWN	SYBR	None	1.15006	1.07433	1.23112	22.6591	22.6261	0.0299868		1.01771	0.0353948			-0.201704	TRUE	4.13955	TRUE	3	13	1	84.8306				Y	N	N	N
E7	btb1a	btb1	UNKNOWN	SYBR	None	0.276013	0.242861	0.31369	21.4885	21.4429	0.101996		-0.165508	0.066489			1.85719	TRUE	1.35888	TRUE	3	12	1	84.2346				Y	N	N	N
E8	btb1a	btb1	UNKNOWN	SYBR	None	0.276013	0.242861	0.31369	21.3261	21.4429	0.101996		-0.165508	0.066489			1.85719	TRUE	1.35888	TRUE	3	13	1	84.2346				Y	N	N	N
E9	btb1a	btb1	UNKNOWN	SYBR	None	0.276013	0.242861	0.31369	21.5142	21.4429	0.101996		-0.165508	0.066489			1.85719	TRUE	1.35888	TRUE	3	13	1	84.532				Y	N	N	N
E10	btb1a	btb2	UNKNOWN	SYBR	None	1.07933	1.00364	1.16072	23.5012	23.53	0.0377148		1.9216	0.0377782			-0.110134	TRUE	6.31748	TRUE	3	13	1	81.6995				Y	N	N	Y
E11	btb1a	btb2	UNKNOWN	SYBR	None	1.07933	1.00364	1.16072	23.5161	23.53	0.0377148		1.9216	0.0377782			-0.110134	TRUE	6.31748	TRUE	3	12	1	81.4033				Y	N	N	N
E12	btb1a	btb2	UNKNOWN	SYBR	None	1.07933	1.00364	1.16072	23.5727	23.53	0.0377148		1.9216	0.0377782			-0.110134	TRUE	6.31748	TRUE	3	13	1	81.4033				Y	N	N	N
F1	btb1b	actin	UNKNOWN	SYBR	None				22.1065	22.1462	0.0347244							TRUE	4.1072	TRUE	3	11	1	85.7302				Y	N	N	N
F2	btb1b	actin	UNKNOWN	SYBR	None				22.1616	22.1462	0.0347244							TRUE	4.1072	TRUE	3	11	1	85.7302				Y	N	N	N
F3	btb1b	actin	UNKNOWN	SYBR	None				22.1706	22.1462	0.0347244							TRUE	4.1072	TRUE	3	11	1	85.5796				Y	N	N	N
F4	btb1b	gapdh	UNKNOWN	SYBR	None	1.24806	1.18398	1.31561	23.0573	23.046	0.0323233		0.899726	0.0273897			-0.319691	TRUE	4.13955	TRUE	3	13	1	84.685				Y	N	N	N
F5	btb1b	gapdh	UNKNOWN	SYBR	None	1.24806	1.18398	1.31561	23.0095	23.046	0.0323233		0.899726	0.0273897			-0.319691	TRUE	4.13955	TRUE	3	12	1	84.8306				Y	N	N	N
F6	btb1b	gapdh	UNKNOWN	SYBR	None	1.24806	1.18398	1.31561	23.0711	23.046	0.0323233		0.899726	0.0273897			-0.319691	TRUE	4.13955	TRUE	3	13	1	84.8306				Y	N	N	N
F7	btb1b	btb1	UNKNOWN	SYBR	None	0.334927	0.311169	0.360498	21.7594	21.7016	0.0563828		-0.444619	0.0382309			1.57808	TRUE	1.35888	TRUE	3	12	1	84.2346				Y	N	N	N
F8	btb1b	btb1	UNKNOWN	SYBR	None	0.334927	0.311169	0.360498	21.6467	21.7016	0.0563828		-0.444619	0.0382309			1.57808	TRUE	1.35888	TRUE	3	13	1	84.2346				Y	N	N	N
F9	btb1b	btb1	UNKNOWN	SYBR	None	0.334927	0.311169	0.360498	21.6987	21.7016	0.0563828		-0.444619	0.0382309			1.57808	TRUE	1.35888	TRUE	3	13	1	84.532				Y	N	N	N
F10	btb1b	btb2	UNKNOWN	SYBR	None	1.26948	1.10022	1.46478	23.7044	23.8337	0.124018		1.6875	0.0743558			-0.344238	TRUE	6.31748	TRUE	3	13	1	81.6995				Y	N	N	N
F11	btb1b	btb2	UNKNOWN	SYBR	None	1.26948	1.10022	1.46478	23.845	23.8337	0.124018		1.6875	0.0743558			-0.344238	TRUE	6.31748	TRUE	3	12	1	81.4033				Y	N	N	N
F12	btb1b	btb2	UNKNOWN	SYBR	None	1.26948	1.10022	1.46478	23.9517	23.8337	0.124018		1.6875	0.0743558			-0.344238	TRUE	6.31748	TRUE	3	13	1	81.4033				Y	N	N	N
G1	btb1c	actin	UNKNOWN	SYBR	None				21.9711	22.1078	0.130527							TRUE	4.1072	TRUE	3	11	1	85.7302				Y	N	N	N
G2	btb1c	actin	UNKNOWN	SYBR	None				22.1213	22.1078	0.130527							TRUE	4.1072	TRUE	3	10	1	85.7302				Y	N	N	N
G3	btb1c	actin	UNKNOWN	SYBR	None				22.2311	22.1078	0.130527							TRUE	4.1072	TRUE	3	11	1	85.5796				Y	N	N	N
G4	btb1c	gapdh	UNKNOWN	SYBR	None	1.34079	1.1295	1.5916	22.8091	22.9042	0.0823548		0.796338	0.0891057			-0.423079	TRUE	4.13955	TRUE	3	12	1	84.685				Y	N	N	N
G5	btb1c	gapdh	UNKNOWN	SYBR	None	1.34079	1.1295	1.5916	22.9504	22.9042	0.0823548		0.796338	0.0891057			-0.423079	TRUE	4.13955	TRUE	3	13	1	84.9797				Y	N	N	N
G6	btb1c	gapdh	UNKNOWN	SYBR	None	1.34079	1.1295	1.5916	22.953	22.9042	0.0823548		0.796338	0.0891057			-0.423079	TRUE	4.13955	TRUE	3	12	1	84.9797				Y	N	N	N
G7	btb1c	btb1	UNKNOWN	SYBR	None	0.341537	0.280172	0.416343	21.7441	21.635	0.12139		-0.472815	0.102912			1.54989	TRUE	1.35888	TRUE	3	13	1	84.2346				Y	N	N	N
G8	btb1c	btb1	UNKNOWN	SYBR	None	0.341537	0.280172	0.416343	21.5042	21.635	0.12139		-0.472815	0.102912			1.54989	TRUE	1.35888	TRUE	3	13	1	84.2346				Y	N	N	N
G9	btb1c	btb1	UNKNOWN	SYBR	None	0.341537	0.280172	0.416343	21.6568	21.635	0.12139		-0.472815	0.102912			1.54989	TRUE	1.35888	TRUE	3	13	1	84.532				Y	N	N	N
G10	btb1c	btb2	UNKNOWN	SYBR	None	1.2402	1.03105	1.49177	23.8187	23.829	0.102923		1.72116	0.0959693			-0.310572	TRUE	6.31748	TRUE	3	12	1	81.8486				Y	N	N	N
G11	btb1c	btb2	UNKNOWN	SYBR	None	1.2402	1.03105	1.49177	23.7316	23.829	0.102923		1.72116	0.0959693			-0.310572	TRUE	6.31748	TRUE	3	12	1	81.5524				Y	N	N	N
G12	btb1c	btb2	UNKNOWN	SYBR	None	1.2402	1.03105	1.49177	23.9367	23.829	0.102923		1.72116	0.0959693			-0.310572	TRUE	6.31748	TRUE	3	13	1	81.5524				Y	N	N	N
H1	btb1d	actin	UNKNOWN	SYBR	None				21.8064	21.8881	0.079359							TRUE	4.1072	TRUE	3	11	1	85.8793				Y	N	N	N
H2	btb1d	actin	UNKNOWN	SYBR	None				21.8929	21.8881	0.079359							TRUE	4.1072	TRUE	3	11	1	85.8793				Y	N	N	N
H3	btb1d	actin	UNKNOWN	SYBR	None				21.9649	21.8881	0.079359							TRUE	4.1072	TRUE	3	11	1	85.7287				Y	N	N	N
H4	btb1d	gapdh	UNKNOWN	SYBR	None	1.29381	1.1765	1.4228	22.7106	22.7359	0.0319183		0.847795	0.049385			-0.371622	TRUE	4.13955	TRUE	3	12	1	84.685				Y	N	N	N
H5	btb1d	gapdh	UNKNOWN	SYBR	None	1.29381	1.1765	1.4228	22.7252	22.7359	0.0319183		0.847795	0.049385			-0.371622	TRUE	4.13955	TRUE	3	12	1	84.9797				Y	N	N	N
H6	btb1d	gapdh	UNKNOWN	SYBR	None	1.29381	1.1765	1.4228	22.7717	22.7359	0.0319183		0.847795	0.049385			-0.371622	TRUE	4.13955	TRUE	3	13	1	84.9797				Y	N	N	N
H7	btb1d	btb1	UNKNOWN	SYBR	None	0.229698	0.0342273	1.5415	23.9627	21.9876	1.71154		0.0994867	0.989222			2.12219	TRUE	1.35888	TRUE	3	16	1	83.9365				N	Y	N	N
H8	btb1d	btb1	UNKNOWN	SYBR	None	0.229698	0.0342273	1.5415	20.9406	21.9876	1.71154		0.0994867	0.989222			2.12219	TRUE	1.35888	TRUE	3	12	1	84.3837				Y	Y	N	N
H9	btb1d	btb1	UNKNOWN	SYBR	None	0.229698	0.0342273	1.5415	21.0594	21.9876	1.71154		0.0994867	0.989222			2.12219	TRUE	1.35888	TRUE	3	13	1	84.532				Y	Y	N	N
H10	btb1d	btb2	UNKNOWN	SYBR	None	1.26586	1.07562	1.48974	23.4426	23.5797	0.123224		1.69162	0.0846208			-0.340113	TRUE	6.31748	TRUE	3	12	1	81.8486				Y	N	N	N
H11	btb1d	btb2	UNKNOWN	SYBR	None	1.26586	1.07562	1.48974	23.6154	23.5797	0.123224		1.69162	0.0846208			-0.340113	TRUE	6.31748	TRUE	3	13	1	81.5524				Y	N	N	N
H12	btb1d	btb2	UNKNOWN	SYBR	None	1.26586	1.07562	1.48974	23.6811	23.5797	0.123224		1.69162	0.0846208			-0.340113	TRUE	6.31748	TRUE	3	13	1	81.5524				Y	N	N	N
Analysis Type	Singleplex
Endogenous Control	actin
RQ Min/Max Confidence Level	95.0
Reference Sample	Con1

## Sheet: AO BTB2 knockdown
Block Type	96well
Chemistry	SYBR_GREEN
Experiment File Name	D:\Applied Biosystems\StepOne Software v2.2.2\experiments\KW\2015-3-12 apple mo btb2 knockdown.eds
Experiment Run End Time	2015-03-12 12:13:43 PM PDT
Instrument Type	steponeplus
Passive Reference	ROX
Well	Sample Name	Target Name	Task	Reporter	Quencher	RQ	RQ Min	RQ Max	Cт	Cт Mean	Cт SD	ΔCт	ΔCт Mean	ΔCт SE	HK Control ΔCт Mean	HK Control ΔCт SE	ΔΔCт	Automatic Ct Threshold	Ct Threshold	Automatic Baseline	Baseline Start	Baseline End	Efficiency	Tm1	Tm2	Tm3	Comments	BADROX	HIGHSD	NOISE	SPIKE	OUTLIERRG	EXPFAIL
A1	Con1	actin	UNKNOWN	SYBR	None				21.6865	21.5943	0.0799232							TRUE	4.46978	TRUE	3	11	1	85.728				Y	N	N	N	N	N
A2	Con1	actin	UNKNOWN	SYBR	None				21.544	21.5943	0.0799232							TRUE	4.46978	TRUE	3	11	1	85.728				Y	N	N	N	N	N
A3	Con1	actin	UNKNOWN	SYBR	None				21.5525	21.5943	0.0799232							TRUE	4.46978	TRUE	3	10	1	85.5805				Y	N	N	N	N	N
A4	Con1	gapdh	UNKNOWN	SYBR	None	1	0.890369	1.12313	22.9834	22.9287	0.0673363		1.33434	0.0603376			0	TRUE	4.38139	TRUE	3	13	1	84.6862				Y	N	N	N	N	N
A5	Con1	gapdh	UNKNOWN	SYBR	None	1	0.890369	1.12313	22.8535	22.9287	0.0673363		1.33434	0.0603376			0	TRUE	4.38139	TRUE	3	13	1	84.8323				Y	N	N	N	N	N
A6	Con1	gapdh	UNKNOWN	SYBR	None	1	0.890369	1.12313	22.9491	22.9287	0.0673363		1.33434	0.0603376			0	TRUE	4.38139	TRUE	3	13	1	84.8323				Y	N	N	N	N	N
A7	Con1	btb1	UNKNOWN	SYBR	None	1	0.894267	1.11823	22.1885	22.1181	0.0610576		0.523825	0.0580682			0	TRUE	6.02367	TRUE	3	11	1	84.2376				Y	N	N	N	N	N
A8	Con1	btb1	UNKNOWN	SYBR	None	1	0.894267	1.11823	22.0863	22.1181	0.0610576		0.523825	0.0580682			0	TRUE	6.02367	TRUE	3	11	1	84.2376				Y	N	N	N	N	N
A9	Con1	btb1	UNKNOWN	SYBR	None	1	0.894267	1.11823	22.0796	22.1181	0.0610576		0.523825	0.0580682			0	TRUE	6.02367	TRUE	3	11	1	84.5316				Y	N	N	N	N	N
A10	Con1	btb2	UNKNOWN	SYBR	None	1	0.819018	1.22097	21.9676	22.0785	0.160932		0.484197	0.103742			0	TRUE	2.60043	TRUE	3	13	1	81.6995				Y	N	N	N	N	N
A11	Con1	btb2	UNKNOWN	SYBR	None	1	0.819018	1.22097	22.2631	22.0785	0.160932		0.484197	0.103742			0	TRUE	2.60043	TRUE	3	13	1	81.2518				Y	N	N	N	N	N
A12	Con1	btb2	UNKNOWN	SYBR	None	1	0.819018	1.22097	22.0049	22.0785	0.160932		0.484197	0.103742			0	TRUE	2.60043	TRUE	3	13	1	81.4008				Y	N	N	N	N	N
B1	Con2	actin	UNKNOWN	SYBR	None				21.2949	21.1659	0.114619							TRUE	4.46978	TRUE	3	10	1	85.728				Y	N	N	N	N	N
B2	Con2	actin	UNKNOWN	SYBR	None				21.1271	21.1659	0.114619							TRUE	4.46978	TRUE	3	10	1	85.5789				Y	N	N	N	N	N
B3	Con2	actin	UNKNOWN	SYBR	None				21.0758	21.1659	0.114619							TRUE	4.46978	TRUE	3	10	1	85.5805				Y	N	N	N	N	N
B4	Con2	gapdh	UNKNOWN	SYBR	None	0.948038	0.830276	1.0825	22.5903	22.5773	0.0333561		1.41132	0.0689204			0.0769838	TRUE	4.38139	TRUE	3	12	1	84.6862				Y	N	N	N	N	N
B5	Con2	gapdh	UNKNOWN	SYBR	None	0.948038	0.830276	1.0825	22.5394	22.5773	0.0333561		1.41132	0.0689204			0.0769838	TRUE	4.38139	TRUE	3	12	1	84.8323				Y	N	N	N	N	N
B6	Con2	gapdh	UNKNOWN	SYBR	None	0.948038	0.830276	1.0825	22.6022	22.5773	0.0333561		1.41132	0.0689204			0.0769838	TRUE	4.38139	TRUE	3	12	1	84.8323				Y	N	N	N	N	N
B7	Con2	btb1	UNKNOWN	SYBR	None	1.1596	0.871401	1.54313	21.412	21.4761	0.230206		0.310191	0.148472			-0.213633	TRUE	6.02367	TRUE	3	10	1	84.2376				Y	N	N	N	N	N
B8	Con2	btb1	UNKNOWN	SYBR	None	1.1596	0.871401	1.54313	21.2848	21.4761	0.230206		0.310191	0.148472			-0.213633	TRUE	6.02367	TRUE	3	10	1	84.2376				Y	N	N	N	N	N
B9	Con2	btb1	UNKNOWN	SYBR	None	1.1596	0.871401	1.54313	21.7316	21.4761	0.230206		0.310191	0.148472			-0.213633	TRUE	6.02367	TRUE	3	10	1	84.5316				Y	N	N	N	N	N
B10	Con2	btb2	UNKNOWN	SYBR	None	1.09366	0.953838	1.25399	21.47	21.521	0.044947		0.355028	0.0710813			-0.129169	TRUE	2.60043	TRUE	3	12	1	81.6995				Y	N	N	N	N	N
B11	Con2	btb2	UNKNOWN	SYBR	None	1.09366	0.953838	1.25399	21.5547	21.521	0.044947		0.355028	0.0710813			-0.129169	TRUE	2.60043	TRUE	3	12	1	81.4008				Y	N	N	Y	N	N
B12	Con2	btb2	UNKNOWN	SYBR	None	1.09366	0.953838	1.25399	21.5383	21.521	0.044947		0.355028	0.0710813			-0.129169	TRUE	2.60043	TRUE	3	12	1	81.4008				Y	N	N	N	N	N
C1	Con3	actin	UNKNOWN	SYBR	None				21.6938	21.7357	0.153175							TRUE	4.46978	TRUE	3	10	1	85.5789				Y	N	N	N	N	N
C2	Con3	actin	UNKNOWN	SYBR	None				21.9055	21.7357	0.153175							TRUE	4.46978	TRUE	3	11	1	85.5789				Y	N	N	N	N	N
C3	Con3	actin	UNKNOWN	SYBR	None				21.6079	21.7357	0.153175							TRUE	4.46978	TRUE	3	10	1	85.4315				Y	N	N	N	N	N
C4	Con3	gapdh	UNKNOWN	SYBR	None	1.11576	0.926628	1.34351	22.8369	22.912	0.066959		1.17631	0.0965159			-0.158033	TRUE	4.38139	TRUE	3	13	1	84.5371				Y	N	N	N	N	N
C5	Con3	gapdh	UNKNOWN	SYBR	None	1.11576	0.926628	1.34351	22.9653	22.912	0.066959		1.17631	0.0965159			-0.158033	TRUE	4.38139	TRUE	3	13	1	84.8323				Y	N	N	N	N	N
C6	Con3	gapdh	UNKNOWN	SYBR	None	1.11576	0.926628	1.34351	22.934	22.912	0.066959		1.17631	0.0965159			-0.158033	TRUE	4.38139	TRUE	3	13	1	84.8323				Y	N	N	N	N	N
C7	Con3	btb1	UNKNOWN	SYBR	None	1.17144	0.919424	1.49255	22.2044	22.0313	0.15515		0.295536	0.125875			-0.228289	TRUE	6.02367	TRUE	3	11	1	84.2376				Y	N	N	Y	N	N
C8	Con3	btb1	UNKNOWN	SYBR	None	1.17144	0.919424	1.49255	21.9847	22.0313	0.15515		0.295536	0.125875			-0.228289	TRUE	6.02367	TRUE	3	11	1	84.2376				Y	N	N	N	N	N
C9	Con3	btb1	UNKNOWN	SYBR	None	1.17144	0.919424	1.49255	21.9047	22.0313	0.15515		0.295536	0.125875			-0.228289	TRUE	6.02367	TRUE	3	11	1	84.3826				Y	N	N	N	N	N
C10	Con3	btb2	UNKNOWN	SYBR	None	1.12398	0.844138	1.49658	22.2643	22.0513	0.207215		0.315585	0.148773			-0.168612	TRUE	2.60043	TRUE	3	13	1	81.6995				Y	N	N	N	N	N
C11	Con3	btb2	UNKNOWN	SYBR	None	1.12398	0.844138	1.49658	22.0391	22.0513	0.207215		0.315585	0.148773			-0.168612	TRUE	2.60043	TRUE	3	13	1	81.2518				Y	N	N	N	N	N
C12	Con3	btb2	UNKNOWN	SYBR	None	1.12398	0.844138	1.49658	21.8505	22.0513	0.207215		0.315585	0.148773			-0.168612	TRUE	2.60043	TRUE	3	12	1	81.2518				Y	N	N	Y	N	N
D1	Con4	actin	UNKNOWN	SYBR	None				21.7765	21.7617	0.147715							TRUE	4.46978	TRUE	3	11	1	85.5789				Y	N	N	N	N	N
D2	Con4	actin	UNKNOWN	SYBR	None				21.6072	21.7617	0.147715							TRUE	4.46978	TRUE	3	10	1	85.5789				Y	N	N	N	N	N
D3	Con4	actin	UNKNOWN	SYBR	None				21.9015	21.7617	0.147715							TRUE	4.46978	TRUE	3	10	1	85.4315				Y	N	N	N	N	N
D4	Con4	gapdh	UNKNOWN	SYBR	None	1.00695	0.812129	1.24852	22.9692	23.086	0.12503		1.32434	0.111732			-0.00999896	TRUE	4.38139	TRUE	3	13	1	84.5371				Y	N	N	N	N	N
D5	Con4	gapdh	UNKNOWN	SYBR	None	1.00695	0.812129	1.24852	23.071	23.086	0.12503		1.32434	0.111732			-0.00999896	TRUE	4.38139	TRUE	3	13	1	84.8323				Y	N	N	N	N	N
D6	Con4	gapdh	UNKNOWN	SYBR	None	1.00695	0.812129	1.24852	23.2179	23.086	0.12503		1.32434	0.111732			-0.00999896	TRUE	4.38139	TRUE	3	13	1	84.8323				Y	N	N	N	N	N
D7	Con4	btb1	UNKNOWN	SYBR	None	1.15421	0.933068	1.42776	22.2191	22.0786	0.121754		0.316919	0.11052			-0.206906	TRUE	6.02367	TRUE	3	11	1	84.0885				Y	N	N	Y	N	N
D8	Con4	btb1	UNKNOWN	SYBR	None	1.15421	0.933068	1.42776	22.0043	22.0786	0.121754		0.316919	0.11052			-0.206906	TRUE	6.02367	TRUE	3	11	1	84.2376				Y	N	N	N	N	N
D9	Con4	btb1	UNKNOWN	SYBR	None	1.15421	0.933068	1.42776	22.0124	22.0786	0.121754		0.316919	0.11052			-0.206906	TRUE	6.02367	TRUE	3	11	1	84.3826				Y	N	N	N	N	N
D10	Con4	btb2	UNKNOWN	SYBR	None	1.02829	0.869044	1.21673	22.1718	22.2056	0.0333729		0.443944	0.0874326			-0.0402527	TRUE	2.60043	TRUE	3	13	1	81.6995				Y	N	N	N	N	N
D11	Con4	btb2	UNKNOWN	SYBR	None	1.02829	0.869044	1.21673	22.2067	22.2056	0.0333729		0.443944	0.0874326			-0.0402527	TRUE	2.60043	TRUE	3	13	1	81.2518				Y	N	N	N	N	N
D12	Con4	btb2	UNKNOWN	SYBR	None	1.02829	0.869044	1.21673	22.2385	22.2056	0.0333729		0.443944	0.0874326			-0.0402527	TRUE	2.60043	TRUE	3	13	1	81.4008				Y	N	N	N	N	N
E1	btb2a	actin	UNKNOWN	SYBR	None				21.9031	21.859	0.0434376							TRUE	4.46978	TRUE	3	11	1	85.5789				Y	N	N	N	N	N
E2	btb2a	actin	UNKNOWN	SYBR	None				21.8163	21.859	0.0434376							TRUE	4.46978	TRUE	3	10	1	85.5789				Y	N	N	N	N	N
E3	btb2a	actin	UNKNOWN	SYBR	None				21.8575	21.859	0.0434376							TRUE	4.46978	TRUE	3	11	1	85.4315				Y	N	N	N	N	N
E4	btb2a	gapdh	UNKNOWN	SYBR	None	0.865902	0.822437	0.911663	23.4197	23.401	0.0161707		1.54207	0.0267601			0.207725	TRUE	4.38139	TRUE	3	13	1	84.5371				Y	N	N	N	N	N
E5	btb2a	gapdh	UNKNOWN	SYBR	None	0.865902	0.822437	0.911663	23.3918	23.401	0.0161707		1.54207	0.0267601			0.207725	TRUE	4.38139	TRUE	3	13	1	84.8323				Y	N	N	N	N	N
E6	btb2a	gapdh	UNKNOWN	SYBR	None	0.865902	0.822437	0.911663	23.3916	23.401	0.0161707		1.54207	0.0267601			0.207725	TRUE	4.38139	TRUE	3	13	1	84.8323				Y	N	N	N	N	N
E7	btb2a	btb1	UNKNOWN	SYBR	None	1.04912	0.93916	1.17194	22.4156	22.3136	0.0896802		0.454652	0.0575308			-0.0691732	TRUE	6.02367	TRUE	3	12	1	84.0885				Y	N	Y	Y	N	N
E8	btb2a	btb1	UNKNOWN	SYBR	None	1.04912	0.93916	1.17194	22.2472	22.3136	0.0896802		0.454652	0.0575308			-0.0691732	TRUE	6.02367	TRUE	3	11	1	84.0885				Y	N	N	Y	N	N
E9	btb2a	btb1	UNKNOWN	SYBR	None	1.04912	0.93916	1.17194	22.278	22.3136	0.0896802		0.454652	0.0575308			-0.0691732	TRUE	6.02367	TRUE	3	11	1	84.3826				Y	N	N	N	N	N
E10	btb2a	btb2	UNKNOWN	SYBR	None				Undetermined	23.7557	0.100303							TRUE	2.60043	TRUE	3	39	1	65.4522				N	N	N	N	N	Y
E11	btb2a	btb2	UNKNOWN	SYBR	None	0.375645	0.318206	0.443453	23.6848	23.7557	0.100303		1.89675	0.0752281			1.41256	TRUE	2.60043	TRUE	3	14	1	81.4008				Y	N	N	N	N	N
E12	btb2a	btb2	UNKNOWN	SYBR	None	0.375645	0.318206	0.443453	23.8266	23.7557	0.100303		1.89675	0.0752281			1.41256	TRUE	2.60043	TRUE	3	14	1	81.4008				Y	N	N	N	N	N
F1	btb2b	actin	UNKNOWN	SYBR	None				22.117	22.0483	0.0688065							TRUE	4.46978	TRUE	3	11	1	85.728				Y	N	N	N	N	N
F2	btb2b	actin	UNKNOWN	SYBR	None				22.0487	22.0483	0.0688065							TRUE	4.46978	TRUE	3	10	1	85.5789				Y	N	N	N	N	N
F3	btb2b	actin	UNKNOWN	SYBR	None				21.9794	22.0483	0.0688065							TRUE	4.46978	TRUE	3	11	1	85.4315				Y	N	N	N	N	N
F4	btb2b	gapdh	UNKNOWN	SYBR	None	0.667179	0.581341	0.76569	24.0813	23.9665	0.103097		1.9182	0.071562			0.583855	TRUE	4.38139	TRUE	3	14	1	84.5371				Y	N	N	N	N	N
F5	btb2b	gapdh	UNKNOWN	SYBR	None	0.667179	0.581341	0.76569	23.8818	23.9665	0.103097		1.9182	0.071562			0.583855	TRUE	4.38139	TRUE	3	13	1	84.8323				Y	N	N	N	N	N
F6	btb2b	gapdh	UNKNOWN	SYBR	None	0.667179	0.581341	0.76569	23.9365	23.9665	0.103097		1.9182	0.071562			0.583855	TRUE	4.38139	TRUE	3	14	1	84.8323				Y	N	N	N	N	N
F7	btb2b	btb1	UNKNOWN	SYBR	None	1.06308	0.983659	1.14891	22.4713	22.4839	0.0122031		0.435578	0.0403454			-0.0882467	TRUE	6.02367	TRUE	3	12	1	84.2376				Y	N	N	Y	N	N
F8	btb2b	btb1	UNKNOWN	SYBR	None	1.06308	0.983659	1.14891	22.4957	22.4839	0.0122031		0.435578	0.0403454			-0.0882467	TRUE	6.02367	TRUE	3	11	1	84.2376				Y	N	N	N	N	N
F9	btb2b	btb1	UNKNOWN	SYBR	None	1.06308	0.983659	1.14891	22.4848	22.4839	0.0122031		0.435578	0.0403454			-0.0882467	TRUE	6.02367	TRUE	3	11	1	84.5316				Y	N	N	N	N	N
F10	btb2b	btb2	UNKNOWN	SYBR	None	0.546894	0.251908	1.18731	23.8068	23.8	0.694274		1.35486	0.402803			0.870668	TRUE	2.60043	TRUE	3	13	1	81.6995				Y	Y	N	N	Y	N
F11	btb2b	btb2	UNKNOWN	SYBR	None	0.546894	0.251908	1.18731	23.8013		0.694274		1.35486	0.402803			0.870668	TRUE	2.60043	TRUE	3	14	1	81.4008				Y	Y	N	N	N	N
F12	btb2b	btb2	UNKNOWN	SYBR	None	0.546894	0.251908	1.18731			0.694274		1.35486	0.402803			0.870668	TRUE	2.60043	TRUE	3	14	1	81.4008				Y	Y	N	N	N	N
G1	btb2c	actin	UNKNOWN	SYBR	None				21.8911	22.0229	0.16399							TRUE	4.46978	TRUE	3	11	1	85.728				Y	N	N	N	N	N
G2	btb2c	actin	UNKNOWN	SYBR	None				22.2066	22.0229	0.16399							TRUE	4.46978	TRUE	3	12	1	85.5789				Y	N	N	N	N	N
G3	btb2c	actin	UNKNOWN	SYBR	None				21.971	22.0229	0.16399							TRUE	4.46978	TRUE	3	11	1	85.5805				Y	N	N	N	N	N
G4	btb2c	gapdh	UNKNOWN	SYBR	None	1.10901	0.909602	1.35212	23.1908	23.208	0.0702231		1.18507	0.102995			-0.149267	TRUE	4.38139	TRUE	3	13	1	84.6862				Y	N	N	N	N	N
G5	btb2c	gapdh	UNKNOWN	SYBR	None	1.10901	0.909602	1.35212	23.2852	23.208	0.0702231		1.18507	0.102995			-0.149267	TRUE	4.38139	TRUE	3	13	1	84.8323				Y	N	N	N	N	N
G6	btb2c	gapdh	UNKNOWN	SYBR	None	1.10901	0.909602	1.35212	23.1479	23.208	0.0702231		1.18507	0.102995			-0.149267	TRUE	4.38139	TRUE	3	13	1	84.8323				Y	N	N	N	N	N
G7	btb2c	btb1	UNKNOWN	SYBR	None	1.24724	1.02184	1.52236	22.3114	22.228	0.0727321		0.205084	0.103574			-0.31874	TRUE	6.02367	TRUE	3	12	1	84.2376				Y	N	N	Y	N	N
G8	btb2c	btb1	UNKNOWN	SYBR	None	1.24724	1.02184	1.52236	22.1947	22.228	0.0727321		0.205084	0.103574			-0.31874	TRUE	6.02367	TRUE	3	11	1	84.2376				Y	N	N	N	N	N
G9	btb2c	btb1	UNKNOWN	SYBR	None	1.24724	1.02184	1.52236	22.1779	22.228	0.0727321		0.205084	0.103574			-0.31874	TRUE	6.02367	TRUE	3	11	1	84.5316				Y	N	N	N	N	N
G10	btb2c	btb2	UNKNOWN	SYBR	None	0.424978	0.339596	0.531827	23.8775	23.7416	0.117698		1.71874	0.116541			1.23454	TRUE	2.60043	TRUE	3	15	1	81.6995				Y	N	N	Y	N	N
G11	btb2c	btb2	UNKNOWN	SYBR	None	0.424978	0.339596	0.531827	23.6702	23.7416	0.117698		1.71874	0.116541			1.23454	TRUE	2.60043	TRUE	3	14	1	81.4008				Y	N	N	N	N	N
G12	btb2c	btb2	UNKNOWN	SYBR	None	0.424978	0.339596	0.531827	23.6773	23.7416	0.117698		1.71874	0.116541			1.23454	TRUE	2.60043	TRUE	3	14	1	81.4008				Y	N	N	N	N	N
H1	btb2d	actin	UNKNOWN	SYBR	None				22.8384	22.8265	0.05451							TRUE	4.46978	TRUE	3	12	1	85.8771				Y	N	N	N	N	N
H2	btb2d	actin	UNKNOWN	SYBR	None				22.8741	22.8265	0.05451							TRUE	4.46978	TRUE	3	12	1	85.728				Y	N	N	N	N	N
H3	btb2d	actin	UNKNOWN	SYBR	None				22.7671	22.8265	0.05451							TRUE	4.46978	TRUE	3	12	1	85.5805				Y	N	N	N	N	N
H4	btb2d	gapdh	UNKNOWN	SYBR	None	0.876913	0.745934	1.03089	24.3217	24.3504	0.135005		1.52384	0.0840589			0.189494	TRUE	4.38139	TRUE	3	14	1	84.6862				Y	N	N	N	N	N
H5	btb2d	gapdh	UNKNOWN	SYBR	None	0.876913	0.745934	1.03089	24.232	24.3504	0.135005		1.52384	0.0840589			0.189494	TRUE	4.38139	TRUE	3	14	1	84.9813				Y	N	N	N	N	N
H6	btb2d	gapdh	UNKNOWN	SYBR	None	0.876913	0.745934	1.03089	24.4974	24.3504	0.135005		1.52384	0.0840589			0.189494	TRUE	4.38139	TRUE	3	14	1	84.8323				Y	N	N	N	N	N
H7	btb2d	btb1	UNKNOWN	SYBR	None	1.40097	1.25323	1.56614	22.8188	22.8639	0.0841969		0.0373936	0.0579093			-0.486431	TRUE	6.02367	TRUE	3	12	1	84.2376				Y	N	N	N	N	N
H8	btb2d	btb1	UNKNOWN	SYBR	None	1.40097	1.25323	1.56614	22.8119	22.8639	0.0841969		0.0373936	0.0579093			-0.486431	TRUE	6.02367	TRUE	3	12	1	84.3867				Y	N	N	N	N	N
H9	btb2d	btb1	UNKNOWN	SYBR	None	1.40097	1.25323	1.56614	22.9611	22.8639	0.0841969		0.0373936	0.0579093			-0.486431	TRUE	6.02367	TRUE	3	12	1	84.5316				Y	N	N	N	N	N
H10	btb2d	btb2	UNKNOWN	SYBR	None	0.363151	0.11605	1.13639	24.1419	24.7721	1.02527		1.94555	0.592779			1.46136	TRUE	2.60043	TRUE	3	15	1	81.6995				Y	Y	N	N	N	N
H11	btb2d	btb2	UNKNOWN	SYBR	None	0.363151	0.11605	1.13639	24.2192	24.7721	1.02527		1.94555	0.592779			1.46136	TRUE	2.60043	TRUE	3	15	1	81.5499				Y	Y	N	N	N	N
H12	btb2d	btb2	UNKNOWN	SYBR	None	0.363151	0.11605	1.13639	25.9551	24.7721	1.02527		1.94555	0.592779			1.46136	TRUE	2.60043	TRUE	3	17	1	81.2518				N	Y	N	N	N	N
Analysis Type	Singleplex
Endogenous Control	actin
RQ Min/Max Confidence Level	95
Reference Sample	Con1

## Sheet: F10A BTB1 knockdown
Block Type	96well
Chemistry	SYBR_GREEN
Experiment File Name	D:\Applied Biosystems\StepOne Software v2.2.2\experiments\KW\2015-1-21BTB1 KNOCKDOWN MATED FEMALES.eds
Experiment Run End Time	2015-01-21 14:32:33 PM PST
Instrument Type	steponeplus
Passive Reference	ROX
Well	Sample Name	Target Name	Task	Reporter	Quencher	RQ	RQ Min	RQ Max	Cт	Cт Mean	Cт SD	ΔCт Mean	ΔCт SE	HK Control ΔCт Mean	HK Control ΔCт SE	ΔΔCт	Automatic Ct Threshold	Ct Threshold	Automatic Baseline	Baseline Start	Baseline End	Efficiency	Tm1	Tm2	Tm3	Comments	BADROX	SPIKE	OUTLIERRG
A1	Con1	actin	UNKNOWN	SYBR	None				21.9724	21.9274	0.0416136						TRUE	4.21832	TRUE	3	11	1	85.7267				Y	N	N
A2	Con1	actin	UNKNOWN	SYBR	None				21.8903	21.9274	0.0416136						TRUE	4.21832	TRUE	3	11	1	85.7267				Y	N	N
A3	Con1	actin	UNKNOWN	SYBR	None				21.9196	21.9274	0.0416136						TRUE	4.21832	TRUE	3	11	1	85.5773				Y	N	N
A4	Con1	GAPDH	UNKNOWN	SYBR	None	1	0.887284	1.12704	22.4062	22.5072	0.0992625	0.579749	0.0621416			0	TRUE	3.30319	TRUE	3	13	1	84.6829				Y	N	N
A5	Con1	GAPDH	UNKNOWN	SYBR	None	1	0.887284	1.12704	22.5106	22.5072	0.0992625	0.579749	0.0621416			0	TRUE	3.30319	TRUE	3	13	1	84.8291				Y	N	N
A6	Con1	GAPDH	UNKNOWN	SYBR	None	1	0.887284	1.12704	22.6047	22.5072	0.0992625	0.579749	0.0621416			0	TRUE	3.30319	TRUE	3	13	1	84.8291				Y	N	N
A7	Con1	BTB1	UNKNOWN	SYBR	None	1	0.935336	1.06914	22.0169	21.969	0.0434534	0.0415872	0.0347366			0	TRUE	5.52216	TRUE	3	11	1	84.2354				Y	N	N
A8	Con1	BTB1	UNKNOWN	SYBR	None	1	0.935336	1.06914	21.9321	21.969	0.0434534	0.0415872	0.0347366			0	TRUE	5.52216	TRUE	3	11	1	84.2354				Y	N	N
A9	Con1	BTB1	UNKNOWN	SYBR	None	1	0.935336	1.06914	21.9581	21.969	0.0434534	0.0415872	0.0347366			0	TRUE	5.52216	TRUE	3	11	1	84.5325				Y	N	N
A10	Con1	BTB2	UNKNOWN	SYBR	None	1	0.907857	1.1015	23.7403	23.8211	0.0764051	1.89366	0.0502309			0	TRUE	6.69099	TRUE	3	13	1	81.7004				Y	N	N
A11	Con1	BTB2	UNKNOWN	SYBR	None	1	0.907857	1.1015	23.8308	23.8211	0.0764051	1.89366	0.0502309			0	TRUE	6.69099	TRUE	3	13	1	81.4027				Y	N	N
A12	Con1	BTB2	UNKNOWN	SYBR	None	1	0.907857	1.1015	23.8922	23.8211	0.0764051	1.89366	0.0502309			0	TRUE	6.69099	TRUE	3	13	1	81.4027				Y	N	N
B1	Con2	actin	UNKNOWN	SYBR	None				21.3363	21.3273	0.00992928						TRUE	4.21832	TRUE	3	11	1	85.7267				Y	N	N
B2	Con2	actin	UNKNOWN	SYBR	None				21.3289	21.3273	0.00992928						TRUE	4.21832	TRUE	3	10	1	85.5776				Y	N	N
B3	Con2	actin	UNKNOWN	SYBR	None				21.3167	21.3273	0.00992928						TRUE	4.21832	TRUE	3	10	1	85.5773				Y	N	N
B4	Con2	GAPDH	UNKNOWN	SYBR	None	0.835508	0.792279	0.881096	22.205	22.1663	0.046772	0.839024	0.0276056			0.259275	TRUE	3.30319	TRUE	3	13	1	84.6829				Y	N	N
B5	Con2	GAPDH	UNKNOWN	SYBR	None	0.835508	0.792279	0.881096	22.1144	22.1663	0.046772	0.839024	0.0276056			0.259275	TRUE	3.30319	TRUE	3	12	1	84.8291				Y	N	N
B6	Con2	GAPDH	UNKNOWN	SYBR	None	0.835508	0.792279	0.881096	22.1796	22.1663	0.046772	0.839024	0.0276056			0.259275	TRUE	3.30319	TRUE	3	12	1	84.8291				Y	N	N
B7	Con2	BTB1	UNKNOWN	SYBR	None	0.843406	0.814166	0.873697	21.591	21.6146	0.030164	0.287287	0.0183345			0.2457	TRUE	5.52216	TRUE	3	10	1	84.2354				Y	N	N
B8	Con2	BTB1	UNKNOWN	SYBR	None	0.843406	0.814166	0.873697	21.6486	21.6146	0.030164	0.287287	0.0183345			0.2457	TRUE	5.52216	TRUE	3	11	1	84.2354				Y	N	N
B9	Con2	BTB1	UNKNOWN	SYBR	None	0.843406	0.814166	0.873697	21.6041	21.6146	0.030164	0.287287	0.0183345			0.2457	TRUE	5.52216	TRUE	3	11	1	84.5325				Y	N	N
B10	Con2	BTB2	UNKNOWN	SYBR	None	0.870822	0.776731	0.97631	23.4269	23.4205	0.102429	2.09321	0.0594148			0.199551	TRUE	6.69099	TRUE	3	12	1	81.7004				Y	N	N
B11	Con2	BTB2	UNKNOWN	SYBR	None	0.870822	0.776731	0.97631	23.315	23.4205	0.102429	2.09321	0.0594148			0.199551	TRUE	6.69099	TRUE	3	12	1	81.4027				Y	Y	N
B12	Con2	BTB2	UNKNOWN	SYBR	None	0.870822	0.776731	0.97631	23.5196	23.4205	0.102429	2.09321	0.0594148			0.199551	TRUE	6.69099	TRUE	3	13	1	81.4027				Y	N	N
C1	Con3	actin	UNKNOWN	SYBR	None				21.583	21.6055	0.0436463						TRUE	4.21832	TRUE	3	11	1	85.5776				Y	N	N
C2	Con3	actin	UNKNOWN	SYBR	None				21.5778	21.6055	0.0436463						TRUE	4.21832	TRUE	3	11	1	85.5776				Y	N	N
C3	Con3	actin	UNKNOWN	SYBR	None				21.6558	21.6055	0.0436463						TRUE	4.21832	TRUE	3	10	1	85.4282				Y	N	N
C4	Con3	GAPDH	UNKNOWN	SYBR	None	0.911545	0.822648	1.01005	22.2265	22.3189	0.0813874	0.713364	0.0533195			0.133614	TRUE	3.30319	TRUE	3	12	1	84.6829				Y	N	N
C5	Con3	GAPDH	UNKNOWN	SYBR	None	0.911545	0.822648	1.01005	22.3505	22.3189	0.0813874	0.713364	0.0533195			0.133614	TRUE	3.30319	TRUE	3	13	1	84.8291				Y	N	N
C6	Con3	GAPDH	UNKNOWN	SYBR	None	0.911545	0.822648	1.01005	22.3797	22.3189	0.0813874	0.713364	0.0533195			0.133614	TRUE	3.30319	TRUE	3	13	1	84.8291				Y	N	N
C7	Con3	BTB1	UNKNOWN	SYBR	None	0.904001	0.818636	0.998267	21.8345	21.7927	0.0778754	0.187191	0.0515415			0.145604	TRUE	5.52216	TRUE	3	11	1	84.2354				Y	Y	N
C8	Con3	BTB1	UNKNOWN	SYBR	None	0.904001	0.818636	0.998267	21.8408	21.7927	0.0778754	0.187191	0.0515415			0.145604	TRUE	5.52216	TRUE	3	11	1	84.2354				Y	N	N
C9	Con3	BTB1	UNKNOWN	SYBR	None	0.904001	0.818636	0.998267	21.7029	21.7927	0.0778754	0.187191	0.0515415			0.145604	TRUE	5.52216	TRUE	3	11	1	84.5325				Y	N	N
C10	Con3	BTB2	UNKNOWN	SYBR	None	0.890201	0.843978	0.938955	23.6705	23.667	0.0199484	2.06146	0.0277064			0.167797	TRUE	6.69099	TRUE	3	13	1	81.7004				Y	N	N
C11	Con3	BTB2	UNKNOWN	SYBR	None	0.890201	0.843978	0.938955	23.6455	23.667	0.0199484	2.06146	0.0277064			0.167797	TRUE	6.69099	TRUE	3	13	1	81.4027				Y	N	N
C12	Con3	BTB2	UNKNOWN	SYBR	None	0.890201	0.843978	0.938955	23.685	23.667	0.0199484	2.06146	0.0277064			0.167797	TRUE	6.69099	TRUE	3	13	1	81.4027				Y	N	N
D1	Con4	actin	UNKNOWN	SYBR	None				22.4007	22.2374	0.156605						TRUE	4.21832	TRUE	3	12	1	85.7267				Y	N	N
D2	Con4	actin	UNKNOWN	SYBR	None				22.2229	22.2374	0.156605						TRUE	4.21832	TRUE	3	11	1	85.5776				Y	N	N
D3	Con4	actin	UNKNOWN	SYBR	None				22.0885	22.2374	0.156605						TRUE	4.21832	TRUE	3	11	1	85.4282				Y	N	N
D4	Con4	GAPDH	UNKNOWN	SYBR	None	0.852699	0.708299	1.02654	23.1105	23.047	0.0579659	0.80964	0.0964108			0.229891	TRUE	3.30319	TRUE	3	14	1	84.5338				Y	N	N
D5	Con4	GAPDH	UNKNOWN	SYBR	None	0.852699	0.708299	1.02654	23.0337	23.047	0.0579659	0.80964	0.0964108			0.229891	TRUE	3.30319	TRUE	3	13	1	84.8291				Y	N	N
D6	Con4	GAPDH	UNKNOWN	SYBR	None	0.852699	0.708299	1.02654	22.9969	23.047	0.0579659	0.80964	0.0964108			0.229891	TRUE	3.30319	TRUE	3	13	1	84.8291				Y	N	N
D7	Con4	BTB1	UNKNOWN	SYBR	None	0.830549	0.651628	1.0586	22.6349	22.5468	0.152162	0.30945	0.126067			0.267863	TRUE	5.52216	TRUE	3	11	1	84.2354				Y	N	N
D8	Con4	BTB1	UNKNOWN	SYBR	None	0.830549	0.651628	1.0586	22.6344	22.5468	0.152162	0.30945	0.126067			0.267863	TRUE	5.52216	TRUE	3	12	1	84.2354				Y	N	N
D9	Con4	BTB1	UNKNOWN	SYBR	None	0.830549	0.651628	1.0586	22.3711	22.5468	0.152162	0.30945	0.126067			0.267863	TRUE	5.52216	TRUE	3	12	1	84.3834				Y	N	N
D10	Con4	BTB2	UNKNOWN	SYBR	None	0.780494	0.580006	1.05028	24.4217	24.4886	0.216499	2.2512	0.154269			0.357541	TRUE	6.69099	TRUE	3	13	1	81.7004				Y	N	N
D11	Con4	BTB2	UNKNOWN	SYBR	None	0.780494	0.580006	1.05028	24.3134	24.4886	0.216499	2.2512	0.154269			0.357541	TRUE	6.69099	TRUE	3	13	1	81.4027				Y	N	N
D12	Con4	BTB2	UNKNOWN	SYBR	None	0.780494	0.580006	1.05028	24.7306	24.4886	0.216499	2.2512	0.154269			0.357541	TRUE	6.69099	TRUE	3	14	1	81.4027				Y	N	N
E1	BTB1A	actin	UNKNOWN	SYBR	None				21.6007	21.6373	0.0544234						TRUE	4.21832	TRUE	3	11	1	85.5776				Y	N	N
E2	BTB1A	actin	UNKNOWN	SYBR	None				21.6998	21.6373	0.0544234						TRUE	4.21832	TRUE	3	11	1	85.5776				Y	N	N
E3	BTB1A	actin	UNKNOWN	SYBR	None				21.6112	21.6373	0.0544234						TRUE	4.21832	TRUE	3	10	1	85.4282				Y	N	N
E4	BTB1A	GAPDH	UNKNOWN	SYBR	None	0.850287	0.762895	0.947691	22.4428	22.451	0.0810294	0.813727	0.056355			0.233978	TRUE	3.30319	TRUE	3	12	1	84.5338				Y	N	N
E5	BTB1A	GAPDH	UNKNOWN	SYBR	None	0.850287	0.762895	0.947691	22.3744	22.451	0.0810294	0.813727	0.056355			0.233978	TRUE	3.30319	TRUE	3	13	1	84.8291				Y	N	N
E6	BTB1A	GAPDH	UNKNOWN	SYBR	None	0.850287	0.762895	0.947691	22.5358	22.451	0.0810294	0.813727	0.056355			0.233978	TRUE	3.30319	TRUE	3	13	1	84.8291				Y	N	N
E7	BTB1A	BTB1	UNKNOWN	SYBR	None	0.190365	0.173807	0.208501	24.0827	24.072	0.0612035	2.43475	0.0472856			2.39316	TRUE	5.52216	TRUE	3	13	1	84.0863				Y	N	N
E8	BTB1A	BTB1	UNKNOWN	SYBR	None	0.190365	0.173807	0.208501	24.0061	24.072	0.0612035	2.43475	0.0472856			2.39316	TRUE	5.52216	TRUE	3	13	1	84.2354				Y	N	N
E9	BTB1A	BTB1	UNKNOWN	SYBR	None	0.190365	0.173807	0.208501	24.1271	24.072	0.0612035	2.43475	0.0472856			2.39316	TRUE	5.52216	TRUE	3	14	1	84.3834				Y	N	N
E10	BTB1A	BTB2	UNKNOWN	SYBR	None	0.774091	0.713435	0.839904	23.8794	23.9003	0.049309	2.26309	0.0424			0.369425	TRUE	6.69099	TRUE	3	13	1	81.7004				Y	N	N
E11	BTB1A	BTB2	UNKNOWN	SYBR	None	0.774091	0.713435	0.839904	23.9567	23.9003	0.049309	2.26309	0.0424			0.369425	TRUE	6.69099	TRUE	3	13	1	81.4027				Y	N	N
E12	BTB1A	BTB2	UNKNOWN	SYBR	None	0.774091	0.713435	0.839904	23.8649	23.9003	0.049309	2.26309	0.0424			0.369425	TRUE	6.69099	TRUE	3	13	1	81.4027				Y	N	N
F1	BTB1B	actin	UNKNOWN	SYBR	None				21.4649	21.3854	0.123694						TRUE	4.21832	TRUE	3	10	1	85.7267				Y	N	N
F2	BTB1B	actin	UNKNOWN	SYBR	None				21.4484	21.3854	0.123694						TRUE	4.21832	TRUE	3	11	1	85.5776				Y	N	N
F3	BTB1B	actin	UNKNOWN	SYBR	None				21.2429	21.3854	0.123694						TRUE	4.21832	TRUE	3	11	1	85.4282				Y	N	N
F4	BTB1B	GAPDH	UNKNOWN	SYBR	None	0.710695	0.433631	1.16479	22.951	22.4579	0.427098	1.07245	0.256718			0.492697	TRUE	3.30319	TRUE	3	13	1	84.5338				N	N	Y
F5	BTB1B	GAPDH	UNKNOWN	SYBR	None	0.710695	0.433631	1.16479	22.218	22.4579	0.427098	1.07245	0.256718			0.492697	TRUE	3.30319	TRUE	3	12	1	84.8291				Y	N	N
F6	BTB1B	GAPDH	UNKNOWN	SYBR	None	0.710695	0.433631	1.16479	22.2046	22.4579	0.427098	1.07245	0.256718			0.492697	TRUE	3.30319	TRUE	3	13	1	84.8291				Y	N	N
F7	BTB1B	BTB1	UNKNOWN	SYBR	None	0.176326	0.151853	0.204742	23.9464	23.9307	0.0527655	2.54527	0.077641			2.50368	TRUE	5.52216	TRUE	3	13	1	84.2354				Y	N	N
F8	BTB1B	BTB1	UNKNOWN	SYBR	None	0.176326	0.151853	0.204742	23.8719	23.9307	0.0527655	2.54527	0.077641			2.50368	TRUE	5.52216	TRUE	3	13	1	84.2354				Y	N	N
F9	BTB1B	BTB1	UNKNOWN	SYBR	None	0.176326	0.151853	0.204742	23.9739	23.9307	0.0527655	2.54527	0.077641			2.50368	TRUE	5.52216	TRUE	3	13	1	84.3834				Y	N	N
F10	BTB1B	BTB2	UNKNOWN	SYBR	None	0.726953	0.632677	0.835276	23.7394	23.7392	0.0181049	2.35373	0.0721756			0.460066	TRUE	6.69099	TRUE	3	13	1	81.7004				Y	N	N
F11	BTB1B	BTB2	UNKNOWN	SYBR	None	0.726953	0.632677	0.835276	23.7209	23.7392	0.0181049	2.35373	0.0721756			0.460066	TRUE	6.69099	TRUE	3	13	1	81.4027				Y	N	N
F12	BTB1B	BTB2	UNKNOWN	SYBR	None	0.726953	0.632677	0.835276	23.7571	23.7392	0.0181049	2.35373	0.0721756			0.460066	TRUE	6.69099	TRUE	3	13	1	81.4027				Y	N	N
G1	BTB1C	actin	UNKNOWN	SYBR	None				21.4529	21.381	0.0632278						TRUE	4.21832	TRUE	3	10	1	85.7267				Y	N	N
G2	BTB1C	actin	UNKNOWN	SYBR	None				21.3559	21.381	0.0632278						TRUE	4.21832	TRUE	3	10	1	85.7267				Y	N	N
G3	BTB1C	actin	UNKNOWN	SYBR	None				21.3341	21.381	0.0632278						TRUE	4.21832	TRUE	3	10	1	85.5773				Y	N	N
G4	BTB1C	GAPDH	UNKNOWN	SYBR	None	0.663908	0.613959	0.717921	22.5163	22.5516	0.0309456	1.17069	0.0406423			0.590944	TRUE	3.30319	TRUE	3	13	1	84.6829				Y	N	N
G5	BTB1C	GAPDH	UNKNOWN	SYBR	None	0.663908	0.613959	0.717921	22.5646	22.5516	0.0309456	1.17069	0.0406423			0.590944	TRUE	3.30319	TRUE	3	13	1	84.8291				Y	N	N
G6	BTB1C	GAPDH	UNKNOWN	SYBR	None	0.663908	0.613959	0.717921	22.574	22.5516	0.0309456	1.17069	0.0406423			0.590944	TRUE	3.30319	TRUE	3	13	1	84.8291				Y	N	N
G7	BTB1C	BTB1	UNKNOWN	SYBR	None	0.189447	0.170662	0.210301	23.8184	23.8227	0.0695367	2.44172	0.0542621			2.40013	TRUE	5.52216	TRUE	3	12	1	84.2354				Y	N	N
G8	BTB1C	BTB1	UNKNOWN	SYBR	None	0.189447	0.170662	0.210301	23.7554	23.8227	0.0695367	2.44172	0.0542621			2.40013	TRUE	5.52216	TRUE	3	13	1	84.2354				Y	N	N
G9	BTB1C	BTB1	UNKNOWN	SYBR	None	0.189447	0.170662	0.210301	23.8942	23.8227	0.0695367	2.44172	0.0542621			2.40013	TRUE	5.52216	TRUE	3	13	1	84.5325				Y	N	N
G10	BTB1C	BTB2	UNKNOWN	SYBR	None	0.686413	0.629428	0.748558	23.7772	23.8175	0.0456796	2.43651	0.0450347			0.542851	TRUE	6.69099	TRUE	3	13	1	81.7004				Y	N	N
G11	BTB1C	BTB2	UNKNOWN	SYBR	None	0.686413	0.629428	0.748558	23.8081	23.8175	0.0456796	2.43651	0.0450347			0.542851	TRUE	6.69099	TRUE	3	13	1	81.4027				Y	N	N
G12	BTB1C	BTB2	UNKNOWN	SYBR	None	0.686413	0.629428	0.748558	23.8671	23.8175	0.0456796	2.43651	0.0450347			0.542851	TRUE	6.69099	TRUE	3	13	1	81.5517				Y	N	N
H1	BTB1D	actin	UNKNOWN	SYBR	None				21.6426	21.5945	0.0524745						TRUE	4.21832	TRUE	3	11	1	85.7267				Y	N	N
H2	BTB1D	actin	UNKNOWN	SYBR	None				21.5385	21.5945	0.0524745						TRUE	4.21832	TRUE	3	11	1	85.7267				Y	N	N
H3	BTB1D	actin	UNKNOWN	SYBR	None				21.6024	21.5945	0.0524745						TRUE	4.21832	TRUE	3	11	1	85.5773				Y	N	N
H4	BTB1D	GAPDH	UNKNOWN	SYBR	None	0.701415	0.646674	0.76079	22.6559	22.6859	0.0509389	1.09141	0.042223			0.51166	TRUE	3.30319	TRUE	3	13	1	84.6829				Y	N	N
H5	BTB1D	GAPDH	UNKNOWN	SYBR	None	0.701415	0.646674	0.76079	22.7447	22.6859	0.0509389	1.09141	0.042223			0.51166	TRUE	3.30319	TRUE	3	13	1	84.9782				Y	N	N
H6	BTB1D	GAPDH	UNKNOWN	SYBR	None	0.701415	0.646674	0.76079	22.6571	22.6859	0.0509389	1.09141	0.042223			0.51166	TRUE	3.30319	TRUE	3	13	1	84.8291				Y	N	N
H7	BTB1D	BTB1	UNKNOWN	SYBR	None	0.209153	0.195158	0.224151	23.8917	23.8934	0.0336347	2.29896	0.0359855			2.25737	TRUE	5.52216	TRUE	3	13	1	84.2354				Y	N	N
H8	BTB1D	BTB1	UNKNOWN	SYBR	None	0.209153	0.195158	0.224151	23.8607	23.8934	0.0336347	2.29896	0.0359855			2.25737	TRUE	5.52216	TRUE	3	13	1	84.2354				Y	N	N
H9	BTB1D	BTB1	UNKNOWN	SYBR	None	0.209153	0.195158	0.224151	23.9279	23.8934	0.0336347	2.29896	0.0359855			2.25737	TRUE	5.52216	TRUE	3	13	1	84.5325				Y	N	N
H10	BTB1D	BTB2	UNKNOWN	SYBR	None	0.764825	0.693604	0.84336	23.8191	23.875	0.0706083	2.28046	0.0507908			0.386798	TRUE	6.69099	TRUE	3	13	1	81.7004				Y	N	N
H11	BTB1D	BTB2	UNKNOWN	SYBR	None	0.764825	0.693604	0.84336	23.8514	23.875	0.0706083	2.28046	0.0507908			0.386798	TRUE	6.69099	TRUE	3	13	1	81.5517				Y	N	N
H12	BTB1D	BTB2	UNKNOWN	SYBR	None	0.764825	0.693604	0.84336	23.9543	23.875	0.0706083	2.28046	0.0507908			0.386798	TRUE	6.69099	TRUE	3	13	1	81.5517				Y	N	N
Analysis Type	Singleplex
Endogenous Control	actin
RQ Min/Max Confidence Level	95
Reference Sample	Con1

## Sheet: F10A BTB2 knockdown
Block Type	96well
Chemistry	SYBR_GREEN
Experiment File Name	D:\Applied Biosystems\StepOne Software v2.2.2\experiments\KW\2015-1-20 BTB2 KNOCKDOWN IN MATED FEMALES.eds
Experiment Run End Time	2015-01-20 16:08:17 PM PST
Instrument Type	steponeplus
Passive Reference	ROX
Well	Sample Name	Target Name	Task	Reporter	Quencher	RQ	RQ Min	RQ Max	Cт	Cт Mean	Cт SD	ΔCт	ΔCт Mean	ΔCт SE	HK Control ΔCт Mean	HK Control ΔCт SE	ΔΔCт	Automatic Ct Threshold	Ct Threshold	Automatic Baseline	Baseline Start	Baseline End	Efficiency	Tm1	Tm2	Tm3	Comments	BADROX	NOISE	SPIKE	OUTLIERRG
A1	Con1	actin	UNKNOWN	SYBR	None				21.9104	21.9496	0.11287							TRUE	4.54623	TRUE	3	11	1	85.7325				Y	N	N	N
A2	Con1	actin	UNKNOWN	SYBR	None				21.8616	21.9496	0.11287							TRUE	4.54623	TRUE	3	10	1	85.7325				Y	N	N	N
A3	Con1	actin	UNKNOWN	SYBR	None				22.0769	21.9496	0.11287							TRUE	4.54623	TRUE	3	11	1	85.5871				Y	N	N	N
A4	Con1	GAPDH	UNKNOWN	SYBR	None	1	0.874188	1.14392	22.8499	22.8197	0.0436457		0.870082	0.0698679			0	TRUE	4.23019	TRUE	3	13	1	84.693				Y	N	N	N
A5	Con1	GAPDH	UNKNOWN	SYBR	None	1	0.874188	1.14392	22.7697	22.8197	0.0436457		0.870082	0.0698679			0	TRUE	4.23019	TRUE	3	13	1	84.8353				Y	N	N	N
A6	Con1	GAPDH	UNKNOWN	SYBR	None	1	0.874188	1.14392	22.8395	22.8197	0.0436457		0.870082	0.0698679			0	TRUE	4.23019	TRUE	3	13	1	84.8353				Y	N	N	N
A7	Con1	BTB2	UNKNOWN	SYBR	None	1	0.877844	1.13915	23.2583	23.2946	0.031781		1.345	0.0676994			0	TRUE	5.69954	TRUE	3	12	1	81.5574				Y	N	N	N
A8	Con1	BTB2	UNKNOWN	SYBR	None	1	0.877844	1.13915	23.3171	23.2946	0.031781		1.345	0.0676994			0	TRUE	5.69954	TRUE	3	13	1	81.5574				Y	N	N	N
A9	Con1	BTB2	UNKNOWN	SYBR	None	1	0.877844	1.13915	23.3085	23.2946	0.031781		1.345	0.0676994			0	TRUE	5.69954	TRUE	3	13	1	81.7063				Y	N	N	N
A10	Con1	BTB1	UNKNOWN	SYBR	None	1	0.878485	1.13832	21.0379	21.031	0.0292634		-0.918595	0.06732			0	TRUE	3.51337	TRUE	3	11	1	84.5374				Y	N	N	N
A11	Con1	BTB1	UNKNOWN	SYBR	None	1	0.878485	1.13832	20.9989	21.031	0.0292634		-0.918595	0.06732			0	TRUE	3.51337	TRUE	3	11	1	84.0924				Y	N	Y	N
A12	Con1	BTB1	UNKNOWN	SYBR	None	1	0.878485	1.13832	21.0562	21.031	0.0292634		-0.918595	0.06732			0	TRUE	3.51337	TRUE	3	11	1	84.0924				Y	N	N	N
B1	Con2	actin	UNKNOWN	SYBR	None				21.2869	21.362	0.0650436							TRUE	4.54623	TRUE	3	10	1	85.5835				Y	N	N	N
B2	Con2	actin	UNKNOWN	SYBR	None				21.4004	21.362	0.0650436							TRUE	4.54623	TRUE	3	10	1	85.5835				Y	N	N	N
B3	Con2	actin	UNKNOWN	SYBR	None				21.3988	21.362	0.0650436							TRUE	4.54623	TRUE	3	10	1	85.5871				Y	N	N	N
B4	Con2	GAPDH	UNKNOWN	SYBR	None	0.883929	0.809381	0.965342	22.4267	22.4101	0.0453568		1.04808	0.0457818			0.177998	TRUE	4.23019	TRUE	3	12	1	84.693				Y	N	N	N
B5	Con2	GAPDH	UNKNOWN	SYBR	None	0.883929	0.809381	0.965342	22.3588	22.4101	0.0453568		1.04808	0.0457818			0.177998	TRUE	4.23019	TRUE	3	12	1	84.8353				Y	N	N	N
B6	Con2	GAPDH	UNKNOWN	SYBR	None	0.883929	0.809381	0.965342	22.4448	22.4101	0.0453568		1.04808	0.0457818			0.177998	TRUE	4.23019	TRUE	3	12	1	84.8353				Y	N	N	N
B7	Con2	BTB2	UNKNOWN	SYBR	None	0.825166	0.707577	0.962297	22.908	22.9843	0.122124		1.62225	0.0798854			0.277244	TRUE	5.69954	TRUE	3	12	1	81.5574				Y	N	N	N
B8	Con2	BTB2	UNKNOWN	SYBR	None	0.825166	0.707577	0.962297	23.1251	22.9843	0.122124		1.62225	0.0798854			0.277244	TRUE	5.69954	TRUE	3	12	1	81.5574				Y	N	N	N
B9	Con2	BTB2	UNKNOWN	SYBR	None	0.825166	0.707577	0.962297	22.9198	22.9843	0.122124		1.62225	0.0798854			0.277244	TRUE	5.69954	TRUE	3	12	1	81.7063				Y	N	Y	N
B10	Con2	BTB1	UNKNOWN	SYBR	None	0.779073	0.678165	0.894995	20.7193	20.8036	0.106561		-0.558425	0.0720784			0.36017	TRUE	3.51337	TRUE	3	10	1	84.5374				Y	N	N	N
B11	Con2	BTB1	UNKNOWN	SYBR	None	0.779073	0.678165	0.894995	20.9234	20.8036	0.106561		-0.558425	0.0720784			0.36017	TRUE	3.51337	TRUE	3	11	1	84.0924				Y	N	N	N
B12	Con2	BTB1	UNKNOWN	SYBR	None	0.779073	0.678165	0.894995	20.7682	20.8036	0.106561		-0.558425	0.0720784			0.36017	TRUE	3.51337	TRUE	3	11	1	84.0924				Y	N	N	N
C1	Con3	actin	UNKNOWN	SYBR	None				21.7075	21.6519	0.0501476							TRUE	4.54623	TRUE	3	10	1	85.5835				Y	N	N	N
C2	Con3	actin	UNKNOWN	SYBR	None				21.6101	21.6519	0.0501476							TRUE	4.54623	TRUE	3	11	1	85.5835				Y	N	N	N
C3	Con3	actin	UNKNOWN	SYBR	None				21.6382	21.6519	0.0501476							TRUE	4.54623	TRUE	3	10	1	85.438				Y	N	N	N
C4	Con3	GAPDH	UNKNOWN	SYBR	None	0.925123	0.863323	0.991347	22.604	22.6343	0.0368394		0.982365	0.0359255			0.112283	TRUE	4.23019	TRUE	3	12	1	84.693				Y	N	N	N
C5	Con3	GAPDH	UNKNOWN	SYBR	None	0.925123	0.863323	0.991347	22.6753	22.6343	0.0368394		0.982365	0.0359255			0.112283	TRUE	4.23019	TRUE	3	12	1	84.8353				Y	N	Y	N
C6	Con3	GAPDH	UNKNOWN	SYBR	None	0.925123	0.863323	0.991347	22.6237	22.6343	0.0368394		0.982365	0.0359255			0.112283	TRUE	4.23019	TRUE	3	12	1	84.8353				Y	N	N	N
C7	Con3	BTB2	UNKNOWN	SYBR	None	0.840895	0.78706	0.898413	23.2398	23.2469	0.0321097		1.59501	0.0343793			0.250002	TRUE	5.69954	TRUE	3	12	1	81.4084				Y	N	N	N
C8	Con3	BTB2	UNKNOWN	SYBR	None	0.840895	0.78706	0.898413	23.219	23.2469	0.0321097		1.59501	0.0343793			0.250002	TRUE	5.69954	TRUE	3	12	1	81.4084				Y	N	N	N
C9	Con3	BTB2	UNKNOWN	SYBR	None	0.840895	0.78706	0.898413	23.282	23.2469	0.0321097		1.59501	0.0343793			0.250002	TRUE	5.69954	TRUE	3	13	1	81.7063				Y	N	Y	N
C10	Con3	BTB1	UNKNOWN	SYBR	None	0.886304	0.812534	0.966773	20.8696	20.9075	0.0600213		-0.744469	0.0451565			0.174126	TRUE	3.51337	TRUE	3	11	1	84.3884				Y	N	N	N
C11	Con3	BTB1	UNKNOWN	SYBR	None	0.886304	0.812534	0.966773	20.8762	20.9075	0.0600213		-0.744469	0.0451565			0.174126	TRUE	3.51337	TRUE	3	11	1	84.0924				Y	Y	N	N
C12	Con3	BTB1	UNKNOWN	SYBR	None	0.886304	0.812534	0.966773	20.9767	20.9075	0.0600213		-0.744469	0.0451565			0.174126	TRUE	3.51337	TRUE	3	11	1	84.0924				Y	N	Y	N
D1	Con4	actin	UNKNOWN	SYBR	None				22.4161	22.3354	0.0730118							TRUE	4.54623	TRUE	3	11	1	85.5835				Y	N	N	N
D2	Con4	actin	UNKNOWN	SYBR	None				22.3163	22.3354	0.0730118							TRUE	4.54623	TRUE	3	11	1	85.5835				Y	N	N	N
D3	Con4	actin	UNKNOWN	SYBR	None				22.2739	22.3354	0.0730118							TRUE	4.54623	TRUE	3	11	1	85.438				Y	N	N	N
D4	Con4	GAPDH	UNKNOWN	SYBR	None	0.90923	0.78609	1.05166	23.2529	23.3428	0.108738		1.00736	0.0756188			0.137283	TRUE	4.23019	TRUE	3	13	1	84.544				Y	N	N	N
D5	Con4	GAPDH	UNKNOWN	SYBR	None	0.90923	0.78609	1.05166	23.3117	23.3428	0.108738		1.00736	0.0756188			0.137283	TRUE	4.23019	TRUE	3	13	1	84.8353				Y	N	Y	N
D6	Con4	GAPDH	UNKNOWN	SYBR	None	0.90923	0.78609	1.05166	23.4637	23.3428	0.108738		1.00736	0.0756188			0.137283	TRUE	4.23019	TRUE	3	13	1	84.8353				Y	N	N	N
D7	Con4	BTB2	UNKNOWN	SYBR	None	0.816248	0.740051	0.900292	24.0232	23.9733	0.0494835		1.63792	0.0509227			0.29292	TRUE	5.69954	TRUE	3	13	1	81.4084				Y	N	N	N
D8	Con4	BTB2	UNKNOWN	SYBR	None	0.816248	0.740051	0.900292	23.9725	23.9733	0.0494835		1.63792	0.0509227			0.29292	TRUE	5.69954	TRUE	3	13	1	81.4084				Y	N	N	N
D9	Con4	BTB2	UNKNOWN	SYBR	None	0.816248	0.740051	0.900292	23.9242	23.9733	0.0494835		1.63792	0.0509227			0.29292	TRUE	5.69954	TRUE	3	13	1	81.7063				Y	N	N	N
D10	Con4	BTB1	UNKNOWN	SYBR	None	0.871469	0.775296	0.979572	21.5608	21.6153	0.0757984		-0.720116	0.0607622			0.198479	TRUE	3.51337	TRUE	3	12	1	84.3884				Y	N	N	N
D11	Con4	BTB1	UNKNOWN	SYBR	None	0.871469	0.775296	0.979572	21.5832	21.6153	0.0757984		-0.720116	0.0607622			0.198479	TRUE	3.51337	TRUE	3	12	1	84.0924				Y	N	Y	N
D12	Con4	BTB1	UNKNOWN	SYBR	None	0.871469	0.775296	0.979572	21.7018	21.6153	0.0757984		-0.720116	0.0607622			0.198479	TRUE	3.51337	TRUE	3	11	1	84.0924				Y	N	N	N
E1	BTB2A	actin	UNKNOWN	SYBR	None				21.6642	21.5608	0.0925681							TRUE	4.54623	TRUE	3	10	1	85.5835				Y	N	N	N
E2	BTB2A	actin	UNKNOWN	SYBR	None				21.5326	21.5608	0.0925681							TRUE	4.54623	TRUE	3	10	1	85.5835				Y	N	N	N
E3	BTB2A	actin	UNKNOWN	SYBR	None				21.4856	21.5608	0.0925681							TRUE	4.54623	TRUE	3	10	1	85.438				Y	N	N	N
E4	BTB2A	GAPDH	UNKNOWN	SYBR	None	0.696187	0.621082	0.780374	23.0047	22.9533	0.0445741		1.39254	0.0593175			0.522453	TRUE	4.23019	TRUE	3	12	1	84.544				Y	N	N	N
E5	BTB2A	GAPDH	UNKNOWN	SYBR	None	0.696187	0.621082	0.780374	22.931	22.9533	0.0445741		1.39254	0.0593175			0.522453	TRUE	4.23019	TRUE	3	13	1	84.8353				Y	N	N	N
E6	BTB2A	GAPDH	UNKNOWN	SYBR	None	0.696187	0.621082	0.780374	22.9244	22.9533	0.0445741		1.39254	0.0593175			0.522453	TRUE	4.23019	TRUE	3	13	1	84.8353				Y	N	N	N
E7	BTB2A	BTB2	UNKNOWN	SYBR	None	0.233715	0.209459	0.260779	24.9809	25.003	0.0340055		3.44218	0.0569363			2.09718	TRUE	5.69954	TRUE	3	14	1	81.4084				Y	N	Y	N
E8	BTB2A	BTB2	UNKNOWN	SYBR	None	0.233715	0.209459	0.260779	24.9859	25.003	0.0340055		3.44218	0.0569363			2.09718	TRUE	5.69954	TRUE	3	14	1	81.4084				Y	N	N	N
E9	BTB2A	BTB2	UNKNOWN	SYBR	None	0.233715	0.209459	0.260779	25.0422	25.003	0.0340055		3.44218	0.0569363			2.09718	TRUE	5.69954	TRUE	3	14	1	81.7063				Y	N	N	N
E10	BTB2A	BTB1	UNKNOWN	SYBR	None	0.586994	0.348067	0.989931	21.9433	21.4108	0.461164		-0.150013	0.271564			0.768582	TRUE	3.51337	TRUE	1	2	1	84.3884				N	N	N	Y
E11	BTB2A	BTB1	UNKNOWN	SYBR	None	0.586994	0.348067	0.989931	21.1408	21.4108	0.461164		-0.150013	0.271564			0.768582	TRUE	3.51337	TRUE	3	11	1	84.0924				Y	N	N	N
E12	BTB2A	BTB1	UNKNOWN	SYBR	None	0.586994	0.348067	0.989931	21.1483	21.4108	0.461164		-0.150013	0.271564			0.768582	TRUE	3.51337	TRUE	3	11	1	84.0924				Y	N	N	N
F1	BTB2B	actin	UNKNOWN	SYBR	None				21.9506	21.9114	0.0349624							TRUE	4.54623	TRUE	3	11	1	85.7325				Y	N	N	N
F2	BTB2B	actin	UNKNOWN	SYBR	None				21.8834	21.9114	0.0349624							TRUE	4.54623	TRUE	3	10	1	85.5835				Y	N	N	N
F3	BTB2B	actin	UNKNOWN	SYBR	None				21.9003	21.9114	0.0349624							TRUE	4.54623	TRUE	3	10	1	85.438				Y	N	N	N
F4	BTB2B	GAPDH	UNKNOWN	SYBR	None	0.799608	0.716336	0.892561	23.0839	23.1042	0.0925955		1.19272	0.057144			0.322634	TRUE	4.23019	TRUE	3	13	1	84.693				Y	N	N	N
F5	BTB2B	GAPDH	UNKNOWN	SYBR	None	0.799608	0.716336	0.892561	23.0234	23.1042	0.0925955		1.19272	0.057144			0.322634	TRUE	4.23019	TRUE	3	13	1	84.8353				Y	N	N	N
F6	BTB2B	GAPDH	UNKNOWN	SYBR	None	0.799608	0.716336	0.892561	23.2052	23.1042	0.0925955		1.19272	0.057144			0.322634	TRUE	4.23019	TRUE	3	12	1	84.8353				Y	N	N	N
F7	BTB2B	BTB2	UNKNOWN	SYBR	None	0.29843	0.282459	0.315304	25.0414	25.001	0.0350431		3.08954	0.0285797			1.74454	TRUE	5.69954	TRUE	3	14	1	81.4084				Y	N	N	N
F8	BTB2B	BTB2	UNKNOWN	SYBR	None	0.29843	0.282459	0.315304	24.9819	25.001	0.0350431		3.08954	0.0285797			1.74454	TRUE	5.69954	TRUE	3	14	1	81.4084				Y	N	N	N
F9	BTB2B	BTB2	UNKNOWN	SYBR	None	0.29843	0.282459	0.315304	24.9796	25.001	0.0350431		3.08954	0.0285797			1.74454	TRUE	5.69954	TRUE	3	14	1	81.7063				Y	N	N	N
F10	BTB2B	BTB1	UNKNOWN	SYBR	None	0.809016	0.759946	0.861255	21.2558	21.2986	0.0441474		-0.612835	0.0325134			0.30576	TRUE	3.51337	TRUE	3	11	1	84.3884				Y	N	Y	N
F11	BTB2B	BTB1	UNKNOWN	SYBR	None	0.809016	0.759946	0.861255	21.296	21.2986	0.0441474		-0.612835	0.0325134			0.30576	TRUE	3.51337	TRUE	3	11	1	84.2414				Y	N	N	N
F12	BTB2B	BTB1	UNKNOWN	SYBR	None	0.809016	0.759946	0.861255	21.344	21.2986	0.0441474		-0.612835	0.0325134			0.30576	TRUE	3.51337	TRUE	3	11	1	84.2414				Y	N	N	N
G1	BTB2C	actin	UNKNOWN	SYBR	None				22.4146	22.3717	0.0445691							TRUE	4.54623	TRUE	3	11	1	85.7325				Y	N	N	N
G2	BTB2C	actin	UNKNOWN	SYBR	None				22.375	22.3717	0.0445691							TRUE	4.54623	TRUE	3	12	1	85.7325				Y	N	N	N
G3	BTB2C	actin	UNKNOWN	SYBR	None				22.3256	22.3717	0.0445691							TRUE	4.54623	TRUE	3	11	1	85.5871				Y	N	N	N
G4	BTB2C	GAPDH	UNKNOWN	SYBR	None	0.777411	0.725859	0.832624	23.5728	23.6051	0.0427429		1.23333	0.0356528			0.363251	TRUE	4.23019	TRUE	3	13	1	84.693				Y	N	N	N
G5	BTB2C	GAPDH	UNKNOWN	SYBR	None	0.777411	0.725859	0.832624	23.6535	23.6051	0.0427429		1.23333	0.0356528			0.363251	TRUE	4.23019	TRUE	3	14	1	84.8353				Y	N	N	N
G6	BTB2C	GAPDH	UNKNOWN	SYBR	None	0.777411	0.725859	0.832624	23.5888	23.6051	0.0427429		1.23333	0.0356528			0.363251	TRUE	4.23019	TRUE	3	13	1	84.8353				Y	N	N	N
G7	BTB2C	BTB2	UNKNOWN	SYBR	None	0.301229	0.254104	0.357094	25.3762	25.4478	0.146486		3.07607	0.0884016			1.73107	TRUE	5.69954	TRUE	3	14	1	81.5574				Y	N	N	N
G8	BTB2C	BTB2	UNKNOWN	SYBR	None	0.301229	0.254104	0.357094	25.3509	25.4478	0.146486		3.07607	0.0884016			1.73107	TRUE	5.69954	TRUE	3	15	1	81.5574				Y	N	N	N
G9	BTB2C	BTB2	UNKNOWN	SYBR	None	0.301229	0.254104	0.357094	25.6163	25.4478	0.146486		3.07607	0.0884016			1.73107	TRUE	5.69954	TRUE	3	15	1	81.7063				Y	N	N	N
G10	BTB2C	BTB1	UNKNOWN	SYBR	None	0.871254	0.793431	0.956711	21.5803	21.652	0.07145		-0.719761	0.0486193			0.198834	TRUE	3.51337	TRUE	3	12	1	84.5374				Y	N	N	N
G11	BTB2C	BTB1	UNKNOWN	SYBR	None	0.871254	0.793431	0.956711	21.6523	21.652	0.07145		-0.719761	0.0486193			0.198834	TRUE	3.51337	TRUE	3	11	1	84.2414				Y	N	Y	N
G12	BTB2C	BTB1	UNKNOWN	SYBR	None	0.871254	0.793431	0.956711	21.7232	21.652	0.07145		-0.719761	0.0486193			0.198834	TRUE	3.51337	TRUE	3	12	1	84.2414				Y	N	N	N
H1	BTB2D	actin	UNKNOWN	SYBR	None				21.67	21.6385	0.058405							TRUE	4.54623	TRUE	3	10	1	85.8816				Y	N	N	N
H2	BTB2D	actin	UNKNOWN	SYBR	None				21.6744	21.6385	0.058405							TRUE	4.54623	TRUE	3	10	1	85.7325				Y	N	N	N
H3	BTB2D	actin	UNKNOWN	SYBR	None				21.5711	21.6385	0.058405							TRUE	4.54623	TRUE	3	10	1	85.5871				Y	N	N	N
H4	BTB2D	GAPDH	UNKNOWN	SYBR	None	0.75459	0.691278	0.8237	22.8537	22.9149	0.0530028		1.27632	0.0455355			0.406236	TRUE	4.23019	TRUE	3	13	1	84.693				Y	N	N	N
H5	BTB2D	GAPDH	UNKNOWN	SYBR	None	0.75459	0.691278	0.8237	22.945	22.9149	0.0530028		1.27632	0.0455355			0.406236	TRUE	4.23019	TRUE	3	13	1	84.9843				Y	N	N	N
H6	BTB2D	GAPDH	UNKNOWN	SYBR	None	0.75459	0.691278	0.8237	22.9459	22.9149	0.0530028		1.27632	0.0455355			0.406236	TRUE	4.23019	TRUE	3	13	1	84.8353				Y	N	N	N
H7	BTB2D	BTB2	UNKNOWN	SYBR	None	0.256151	0.239995	0.273394	24.9491	24.9485	0.00518547		3.30994	0.0338528			1.96494	TRUE	5.69954	TRUE	3	14	1	81.5574				Y	N	N	N
H8	BTB2D	BTB2	UNKNOWN	SYBR	None	0.256151	0.239995	0.273394	24.943	24.9485	0.00518547		3.30994	0.0338528			1.96494	TRUE	5.69954	TRUE	3	14	1	81.5574				Y	N	N	N
H9	BTB2D	BTB2	UNKNOWN	SYBR	None	0.256151	0.239995	0.273394	24.9533	24.9485	0.00518547		3.30994	0.0338528			1.96494	TRUE	5.69954	TRUE	3	14	1	81.8553				Y	N	N	N
H10	BTB2D	BTB1	UNKNOWN	SYBR	None	0.803028	0.748404	0.861639	21.0083	21.0364	0.0246734		-0.602117	0.0366057			0.316478	TRUE	3.51337	TRUE	3	11	1	84.5374				Y	N	N	N
H11	BTB2D	BTB1	UNKNOWN	SYBR	None	0.803028	0.748404	0.861639	21.0545	21.0364	0.0246734		-0.602117	0.0366057			0.316478	TRUE	3.51337	TRUE	3	11	1	84.3905				Y	N	N	N
H12	BTB2D	BTB1	UNKNOWN	SYBR	None	0.803028	0.748404	0.861639	21.0465	21.0364	0.0246734		-0.602117	0.0366057			0.316478	TRUE	3.51337	TRUE	3	11	1	84.3905				Y	N	N	N
Analysis Type	Singleplex
Endogenous Control	actin
RQ Min/Max Confidence Level	95
Reference Sample	Con1

## Sheet: control dsRNA dosing AO mites
Treatments	apple mo ID	total no. of eggs	total day of survival
control dsRNA at 350 ng/ul	1	13	9
control dsRNA at 350 ng/ul	2	17	14
control dsRNA at 350 ng/ul	3	14	9
control dsRNA at 350 ng/ul	4	15	11
control dsRNA at 350 ng/ul	5	14	9
control dsRNA at 350 ng/ul	6	16	11
control dsRNA at 350 ng/ul	7	12	7
control dsRNA at 350 ng/ul	8	15	11
control dsRNA at 350 ng/ul	9	19	18
control dsRNA at 350 ng/ul	10	20	16
control dsRNA at 100 ng/ul	11	17	14
control dsRNA at 100 ng/ul	12	21	16
control dsRNA at 100 ng/ul	13	14	14
control dsRNA at 100 ng/ul	14	20	14
control dsRNA at 100 ng/ul	15	26	16
control dsRNA at 100 ng/ul	17	20	16
control dsRNA at 100 ng/ul	18	25	14
control dsRNA at 100 ng/ul	19	18	16
control dsRNA at 100 ng/ul	20	25	18
TE buffer	21	15	11
TE buffer	22	25	18
TE buffer	23	12	18
TE buffer	24	18	18
TE buffer	25	29	18
TE buffer	26	24	16
TE buffer	27	25	18
TE buffer	28	18	11
TE buffer	29	21	16
TE buffer	30	29	18

## Sheet:   BTB1,2 kd in AO mites
Treatments	apple mo ID	total eggs	total number of daughters	total number of sons	total daughters + sons	total day of survival
control	1	15	6	8	14	11
control	2	25	11	8	19	18
control	3	25	9	12	21	18
control	6	18	5	10	15	15
control	7	18	9	7	16	14
control	8	24	6	7	13	15
control	9	12	6	4	10	18
control	10	17	7	7	14	11
control	11	21	10	11	21	16
control	12	29	13	12	25	18
control	13	26	15	9	24	15
control	14	26	17	8	25	15
control	16	27	11	9	20	17
control	17	30	15	12	27	18
control	18	25	12	8	20	18
control	20	18	9	6	15	14
BTB1	21	13	5	7	12	17
BTB1	22	15	8	5	13	14
BTB1	23	12	6	4	10	18
BTB1	24	17	9	5	14	14
BTB1	25	20	12	12	24	15
BTB1	26	15	6	8	14	11
BTB1	28	16	9	6	15	16
BTB1	29	15	10	5	15	11
BTB1	30	22	4	11	15	17
BTB1	32	12	7	2	9	8
BTB1	33	10	7	3	10	8
BTB1	34	8	4	3	7	15
BTB1	35	9	5	1	6	14
BTB1	36	9	6	2	8	18
BTB1	37	18	6	8	14	18
BTB1	38	9	2	4	7	10
BTB1	39	11	2	7	9	16
BTB1	40	18	8	4	12	22
BTB2	41	2	1	1	2	14
BTB2	42	15	5	10	15	15
BTB2	43	4	1	3	4	18
BTB2	44	6	1	2	3	17
BTB2	45	9	3	4	7	10
BTB2	46	5	2	2	4	14
BTB2	47	2	1	1	2	8
BTB2	48	0	0	0		17
BTB2	49	15	4	9	13	15
BTB2	50	1	1	0	1	14
BTB2	51	2	1	0	1	14
BTB2	52	2	1	1	2	11
BTB2	53	1	1	0	1	11
BTB2	55	4	2	2	3	15
BTB2	56	0	0	0		17
BTB2	58	9	3	6	9	14
BTB2	59	15	5	7	12	11
BTB2	60	10	3	6	9	21

## Sheet: BTB1,2 kd in F10A mites
Treatments	mite ID	total eggs	total number of daughters	total number of sons	total daughters + sons	total day of survival
control	1	15	8	6	14	11
control	2	25	12	7	19	17
control	3	25	10	11	21	16
control	4	18	6	9	15	14
control	5	30	15	9	24	21
control	6	25	12	11	23	16
control	8	24	8	11	19	16
control	10	24	11	7	18	21
control	11	22	14	7	21	11
control	12	21	13	8	21	16
control	13	29	17	8	25	18
control	14	26	11	7	18	16
control	15	26	17	8	25	16
control	16	27	11	9	20	24
control	17	30	17	10	27	21
control	18	25	14	6	20	21
control	19	18	9	6	15	16
control	20	23	8	10	18	16
BTB1	1	18	7	9	16	16
BTB1	2	24	11	8	19	18
BTB1	3	12	6	4	10	11
BTB1	4	17	9	5	14	18
BTB1	5	22	4	15	19	17
BTB1	6	12	7	2	9	9
BTB1	9	10	5	2	7	9
BTB1	10	8	4	3	7	16
BTB1	12	9	4	2	6	11
BTB1	13	9	6	2	8	14
BTB1	14	24	10	8	18	21
BTB1	15	20	8	12	20	17
BTB1	16	11	5	4	9	16
BTB1	17	18	16	2	18	24
BTB1	18	12	7	4	11	16
BTB1	19	11	6	4	10	21
BTB1	20	7	4	3	7	11
BTB2	1	2	1	1	2	21
BTB2	3	21	7	8	15	24
BTB2	4	4	2	2	4	18
BTB2	5	9	5	2	7	16
BTB2	6	5	2	2	4	14
BTB2	7	0	0	0		8
BTB2	8	15	4	9	13	14
BTB2	9	1	1	0	1	14
BTB2	10	2	1	1	2	16
BTB2	12	1	1	0	1	17
BTB2	13	23	10	11	21	30
BTB2	14	4	1	2	3	9
BTB2	15	2	1	0	1	14
BTB2	16	0	0	0		16
BTB2	17	6	2	2	4	14
BTB2	18	15	4	8	12	24
BTB2	19	2	1	1	2	11
BTB2	20	6	1	2	3	18
